# Supplementary material for: Investigating the Current and Future Co-Occurrence of Ambrosia artemisiifolia and Ophraella communa in Europe through Ecological Modelling and Remote Sensing Data Analysis
Source: Int J Environ Res Public Health. 2019 Sep 14;16(18):3416. doi: 10.3390/ijerph16183416 (PMC6766007; doi:10.3390/ijerph16183416)
Supplement: Supplementary file 1 [file ijerph-16-03416-s001.zip]

Archive with 2 entries (2 files):
- Table_S1 - Iannella et al 2019_Ophraella.xls
- Table_S2 -  Iannella et al 2019_Ophraella.docx
