# Supplementary material for: Investigating the Current and Future Co-Occurrence of Ambrosia artemisiifolia and Ophraella communa in Europe through Ecological Modelling and Remote Sensing Data Analysis
Source: Int J Environ Res Public Health. 2019 Sep 14;16(18):3416. doi: 10.3390/ijerph16183416 (PMC6766007; doi:10.3390/ijerph16183416)
Supplement: Supplementary file 1 [file ijerph-16-03416-s001.zip › Table_S1 - Iannella et al 2019_Ophraella.xls]

## Sheet: Suppl. material 
Investigating the current and future co-occurrence of Ambrosia artemisiifolia and Ophraella communa in Europe through ecological modelling and remote sensing data analysis
Mattia Iannella1, Walter De Simone1*, Paola D’Alessandro1, Giulia Console1, Maurizio Biondi1
Affiliations:
1 Department of Life, Health & Environmental Sciences, University of L’Aquila, Via Vetoio snc Coppito, 67100 L’Aquila, Italy
*correspondence address: Walter De Simone, Department of Life, Health & Environmental Sciences, University of L’Aquila, Via Vetoio snc Coppito, 67100 L’Aquila, Italy, walter.desimone@graduate.univaq.it
Supplementary material 1. Table reporting localities used for the analyses, with the corresponding coordinates in decimal degrees, rounded to three decimal places (datum: WGS84).
Species	Longitude	Latitude	Distribution
Ambrosia artemisiifolia	-124.191	43.102	Primary range
Ambrosia artemisiifolia	-123.857	44.031	Primary range
Ambrosia artemisiifolia	-123.63	40.94	Primary range
Ambrosia artemisiifolia	-123.582	41.282	Primary range
Ambrosia artemisiifolia	-123.427	43.103	Primary range
Ambrosia artemisiifolia	-123.417	44.483	Primary range
Ambrosia artemisiifolia	-123.327	42.501	Primary range
Ambrosia artemisiifolia	-123.248	45.294	Primary range
Ambrosia artemisiifolia	-123.202	44.974	Primary range
Ambrosia artemisiifolia	-123.021	44.046	Primary range
Ambrosia artemisiifolia	-122.827	45.819	Primary range
Ambrosia artemisiifolia	-122.65	44.867	Primary range
Ambrosia artemisiifolia	-122.585	38.014	Primary range
Ambrosia artemisiifolia	-122.583	44.5	Primary range
Ambrosia artemisiifolia	-122.332	47.687	Primary range
Ambrosia artemisiifolia	-122.167	45.25	Primary range
Ambrosia artemisiifolia	-122.074	41.268	Primary range
Ambrosia artemisiifolia	-122.048	39.954	Primary range
Ambrosia artemisiifolia	-122.022	38.227	Primary range
Ambrosia artemisiifolia	-122.009	39.43	Primary range
Ambrosia artemisiifolia	-121.514	39.789	Primary range
Ambrosia artemisiifolia	-121.048	38.943	Primary range
Ambrosia artemisiifolia	-120.959	39.952	Primary range
Ambrosia artemisiifolia	-120.71	47.092	Primary range
Ambrosia artemisiifolia	-120.594	38.621	Primary range
Ambrosia artemisiifolia	-120.554	43.933	Primary range
Ambrosia artemisiifolia	-120.514	47.705	Primary range
Ambrosia artemisiifolia	-120.496	46.548	Primary range
Ambrosia artemisiifolia	-120.185	39.329	Primary range
Ambrosia artemisiifolia	-120.015	47.877	Primary range
Ambrosia artemisiifolia	-119.834	34.418	Primary range
Ambrosia artemisiifolia	-119.26	34.24	Primary range
Ambrosia artemisiifolia	-119.245	45.81	Primary range
Ambrosia artemisiifolia	-118.57	34.231	Primary range
Ambrosia artemisiifolia	-118.401	45.963	Primary range
Ambrosia artemisiifolia	-118.121	34.114	Primary range
Ambrosia artemisiifolia	-117.371	46.635	Primary range
Ambrosia artemisiifolia	-117.312	33.976	Primary range
Ambrosia artemisiifolia	-117.264	33.54	Primary range
Ambrosia artemisiifolia	-117.136	32.94	Primary range
Ambrosia artemisiifolia	-117.024	32.673	Primary range
Ambrosia artemisiifolia	-116.834	44.94	Primary range
Ambrosia artemisiifolia	-116.802	33.491	Primary range
Ambrosia artemisiifolia	-116.718	43.954	Primary range
Ambrosia artemisiifolia	-116.709	43.625	Primary range
Ambrosia artemisiifolia	-116.452	32.753	Primary range
Ambrosia artemisiifolia	-116.257	43.596	Primary range
Ambrosia artemisiifolia	-116.126	40.703	Primary range
Ambrosia artemisiifolia	-115.15	38.6	Primary range
Ambrosia artemisiifolia	-114.983	33.606	Primary range
Ambrosia artemisiifolia	-114.279	43.322	Primary range
Ambrosia artemisiifolia	-113.641	37.204	Primary range
Ambrosia artemisiifolia	-112.512	45.694	Primary range
Ambrosia artemisiifolia	-112.129	34.697	Primary range
Ambrosia artemisiifolia	-111.965	41.565	Primary range
Ambrosia artemisiifolia	-111.949	40.458	Primary range
Ambrosia artemisiifolia	-111.845	40.747	Primary range
Ambrosia artemisiifolia	-111.841	33.597	Primary range
Ambrosia artemisiifolia	-111.782	43.714	Primary range
Ambrosia artemisiifolia	-111.702	42.226	Primary range
Ambrosia artemisiifolia	-111.547	40.043	Primary range
Ambrosia artemisiifolia	-111.488	34.982	Primary range
Ambrosia artemisiifolia	-111.392	32.648	Primary range
Ambrosia artemisiifolia	-110.884	31.736	Primary range
Ambrosia artemisiifolia	-110.299	32.04	Primary range
Ambrosia artemisiifolia	-110.141	37.619	Primary range
Ambrosia artemisiifolia	-109.526	38.6	Primary range
Ambrosia artemisiifolia	-109.08	33.83	Primary range
Ambrosia artemisiifolia	-109.004	34.493	Primary range
Ambrosia artemisiifolia	-108.938	48.533	Primary range
Ambrosia artemisiifolia	-108.204	33.185	Primary range
Ambrosia artemisiifolia	-107.207	34.13	Primary range
Ambrosia artemisiifolia	-107.065	37.27	Primary range
Ambrosia artemisiifolia	-107.005	39.296	Primary range
Ambrosia artemisiifolia	-106.852	48.342	Primary range
Ambrosia artemisiifolia	-106.848	34.403	Primary range
Ambrosia artemisiifolia	-106.425	46.261	Primary range
Ambrosia artemisiifolia	-106.399	35.086	Primary range
Ambrosia artemisiifolia	-106.31	31.638	Primary range
Ambrosia artemisiifolia	-106.236	33.88	Primary range
Ambrosia artemisiifolia	-105.281	38.135	Primary range
Ambrosia artemisiifolia	-105.242	40.695	Primary range
Ambrosia artemisiifolia	-105.118	37.307	Primary range
Ambrosia artemisiifolia	-105.057	38.994	Primary range
Ambrosia artemisiifolia	-105.029	39.915	Primary range
Ambrosia artemisiifolia	-105	39.55	Primary range
Ambrosia artemisiifolia	-104.82	40.865	Primary range
Ambrosia artemisiifolia	-104.692	38.743	Primary range
Ambrosia artemisiifolia	-104.578	44.064	Primary range
Ambrosia artemisiifolia	-104.396	38.41	Primary range
Ambrosia artemisiifolia	-104.385	39.864	Primary range
Ambrosia artemisiifolia	-104.268	32.178	Primary range
Ambrosia artemisiifolia	-104.18	46.99	Primary range
Ambrosia artemisiifolia	-104.093	40.395	Primary range
Ambrosia artemisiifolia	-104	40.775	Primary range
Ambrosia artemisiifolia	-103.742	47.52	Primary range
Ambrosia artemisiifolia	-103.733	44.377	Primary range
Ambrosia artemisiifolia	-103.68	38.263	Primary range
Ambrosia artemisiifolia	-103.628	40.257	Primary range
Ambrosia artemisiifolia	-103.551	42.335	Primary range
Ambrosia artemisiifolia	-103.397	39.08	Primary range
Ambrosia artemisiifolia	-103.307	47.091	Primary range
Ambrosia artemisiifolia	-102.984	39.285	Primary range
Ambrosia artemisiifolia	-102.963	40.142	Primary range
Ambrosia artemisiifolia	-102.873	30.885	Primary range
Ambrosia artemisiifolia	-102.81	46.868	Primary range
Ambrosia artemisiifolia	-102.399	40.593	Primary range
Ambrosia artemisiifolia	-102.336	47.353	Primary range
Ambrosia artemisiifolia	-102.264	40.981	Primary range
Ambrosia artemisiifolia	-102.238	31.386	Primary range
Ambrosia artemisiifolia	-102.185	39.316	Primary range
Ambrosia artemisiifolia	-101.711	39.407	Primary range
Ambrosia artemisiifolia	-101.555	48.765	Primary range
Ambrosia artemisiifolia	-101.322	48.218	Primary range
Ambrosia artemisiifolia	-100.95	29.55	Primary range
Ambrosia artemisiifolia	-100.81	43.888	Primary range
Ambrosia artemisiifolia	-100.626	40.187	Primary range
Ambrosia artemisiifolia	-100.495	39.838	Primary range
Ambrosia artemisiifolia	-100.305	32.441	Primary range
Ambrosia artemisiifolia	-100.304	46.291	Primary range
Ambrosia artemisiifolia	-100.194	41.41	Primary range
Ambrosia artemisiifolia	-100.07	45.822	Primary range
Ambrosia artemisiifolia	-100.041	37.782	Primary range
Ambrosia artemisiifolia	-100.038	45.14	Primary range
Ambrosia artemisiifolia	-100.025	42.69	Primary range
Ambrosia artemisiifolia	-99.842	31.211	Primary range
Ambrosia artemisiifolia	-99.767	44.15	Primary range
Ambrosia artemisiifolia	-99.717	43.26	Primary range
Ambrosia artemisiifolia	-99.696	30.906	Primary range
Ambrosia artemisiifolia	-99.687	39.363	Primary range
Ambrosia artemisiifolia	-99.649	29.292	Primary range
Ambrosia artemisiifolia	-99.602	32.617	Primary range
Ambrosia artemisiifolia	-99.44	46.118	Primary range
Ambrosia artemisiifolia	-99.317	43.983	Primary range
Ambrosia artemisiifolia	-99.309	38.575	Primary range
Ambrosia artemisiifolia	-99.153	37.45	Primary range
Ambrosia artemisiifolia	-99.053	29.375	Primary range
Ambrosia artemisiifolia	-99.035	44.519	Primary range
Ambrosia artemisiifolia	-98.951	31.627	Primary range
Ambrosia artemisiifolia	-98.802	28.202	Primary range
Ambrosia artemisiifolia	-98.772	38.453	Primary range
Ambrosia artemisiifolia	-98.729	29.786	Primary range
Ambrosia artemisiifolia	-98.708	46.708	Primary range
Ambrosia artemisiifolia	-98.682	39.663	Primary range
Ambrosia artemisiifolia	-98.584	45.62	Primary range
Ambrosia artemisiifolia	-98.578	29.503	Primary range
Ambrosia artemisiifolia	-98.557	34.061	Primary range
Ambrosia artemisiifolia	-98.552	32.53	Primary range
Ambrosia artemisiifolia	-98.528	45.998	Primary range
Ambrosia artemisiifolia	-98.374	30.697	Primary range
Ambrosia artemisiifolia	-98.27	43.083	Primary range
Ambrosia artemisiifolia	-98.199	32.234	Primary range
Ambrosia artemisiifolia	-98.195	33.817	Primary range
Ambrosia artemisiifolia	-98.169	31.456	Primary range
Ambrosia artemisiifolia	-98.12	30.365	Primary range
Ambrosia artemisiifolia	-98.119	40.867	Primary range
Ambrosia artemisiifolia	-98.112	40.594	Primary range
Ambrosia artemisiifolia	-98.083	32.882	Primary range
Ambrosia artemisiifolia	-98.079	30.069	Primary range
Ambrosia artemisiifolia	-98.072	39.893	Primary range
Ambrosia artemisiifolia	-98.059	46.908	Primary range
Ambrosia artemisiifolia	-98.053	38.398	Primary range
Ambrosia artemisiifolia	-97.969	41.349	Primary range
Ambrosia artemisiifolia	-97.8	32.588	Primary range
Ambrosia artemisiifolia	-97.789	30.405	Primary range
Ambrosia artemisiifolia	-97.707	33.657	Primary range
Ambrosia artemisiifolia	-97.673	40.885	Primary range
Ambrosia artemisiifolia	-97.65	38.784	Primary range
Ambrosia artemisiifolia	-97.64	39.824	Primary range
Ambrosia artemisiifolia	-97.624	47.554	Primary range
Ambrosia artemisiifolia	-97.599	31.008	Primary range
Ambrosia artemisiifolia	-97.577	33.33	Primary range
Ambrosia artemisiifolia	-97.567	39.112	Primary range
Ambrosia artemisiifolia	-97.56	32.89	Primary range
Ambrosia artemisiifolia	-97.55	30.028	Primary range
Ambrosia artemisiifolia	-97.496	42.765	Primary range
Ambrosia artemisiifolia	-97.458	32.604	Primary range
Ambrosia artemisiifolia	-97.366	38.378	Primary range
Ambrosia artemisiifolia	-97.326	27.67	Primary range
Ambrosia artemisiifolia	-97.305	31.555	Primary range
Ambrosia artemisiifolia	-97.272	37.743	Primary range
Ambrosia artemisiifolia	-97.195	40.907	Primary range
Ambrosia artemisiifolia	-97.163	30.475	Primary range
Ambrosia artemisiifolia	-97.159	38.881	Primary range
Ambrosia artemisiifolia	-97.149	32.989	Primary range
Ambrosia artemisiifolia	-97.145	30.018	Primary range
Ambrosia artemisiifolia	-97.102	32.587	Primary range
Ambrosia artemisiifolia	-97.063	35.694	Primary range
Ambrosia artemisiifolia	-97.028	34.479	Primary range
Ambrosia artemisiifolia	-96.936	39.894	Primary range
Ambrosia artemisiifolia	-96.846	42.632	Primary range
Ambrosia artemisiifolia	-96.832	40.287	Primary range
Ambrosia artemisiifolia	-96.823	43.505	Primary range
Ambrosia artemisiifolia	-96.812	40.655	Primary range
Ambrosia artemisiifolia	-96.806	46.891	Primary range
Ambrosia artemisiifolia	-96.769	30.141	Primary range
Ambrosia artemisiifolia	-96.76	39.46	Primary range
Ambrosia artemisiifolia	-96.738	37.938	Primary range
Ambrosia artemisiifolia	-96.721	32.73	Primary range
Ambrosia artemisiifolia	-96.715	33.078	Primary range
Ambrosia artemisiifolia	-96.71	41.87	Primary range
Ambrosia artemisiifolia	-96.709	33.448	Primary range
Ambrosia artemisiifolia	-96.684	46.494	Primary range
Ambrosia artemisiifolia	-96.676	31.585	Primary range
Ambrosia artemisiifolia	-96.642	37.559	Primary range
Ambrosia artemisiifolia	-96.611	39.096	Primary range
Ambrosia artemisiifolia	-96.603	43.199	Primary range
Ambrosia artemisiifolia	-96.593	34.881	Primary range
Ambrosia artemisiifolia	-96.558	38.451	Primary range
Ambrosia artemisiifolia	-96.545	29.802	Primary range
Ambrosia artemisiifolia	-96.444	45.348	Primary range
Ambrosia artemisiifolia	-96.441	42.44	Primary range
Ambrosia artemisiifolia	-96.355	41.454	Primary range
Ambrosia artemisiifolia	-96.344	48.659	Primary range
Ambrosia artemisiifolia	-96.334	30.628	Primary range
Ambrosia artemisiifolia	-96.325	44.01	Primary range
Ambrosia artemisiifolia	-96.28	35.424	Primary range
Ambrosia artemisiifolia	-96.213	37.174	Primary range
Ambrosia artemisiifolia	-96.206	46.743	Primary range
Ambrosia artemisiifolia	-96.184	43.706	Primary range
Ambrosia artemisiifolia	-96.148	41.175	Primary range
Ambrosia artemisiifolia	-96.131	39.307	Primary range
Ambrosia artemisiifolia	-96.126	38.404	Primary range
Ambrosia artemisiifolia	-96.109	38.917	Primary range
Ambrosia artemisiifolia	-96.067	29.888	Primary range
Ambrosia artemisiifolia	-95.988	40.222	Primary range
Ambrosia artemisiifolia	-95.918	41.896	Primary range
Ambrosia artemisiifolia	-95.867	31.567	Primary range
Ambrosia artemisiifolia	-95.844	37.796	Primary range
Ambrosia artemisiifolia	-95.76	42.886	Primary range
Ambrosia artemisiifolia	-95.756	30.486	Primary range
Ambrosia artemisiifolia	-95.741	38.529	Primary range
Ambrosia artemisiifolia	-95.705	40.69	Primary range
Ambrosia artemisiifolia	-95.669	46.334	Primary range
Ambrosia artemisiifolia	-95.662	39.328	Primary range
Ambrosia artemisiifolia	-95.656	37.509	Primary range
Ambrosia artemisiifolia	-95.65	33.816	Primary range
Ambrosia artemisiifolia	-95.597	29.216	Primary range
Ambrosia artemisiifolia	-95.539	36.293	Primary range
Ambrosia artemisiifolia	-95.45	32.577	Primary range
Ambrosia artemisiifolia	-95.442	29.755	Primary range
Ambrosia artemisiifolia	-95.422	31.323	Primary range
Ambrosia artemisiifolia	-95.388	40.024	Primary range
Ambrosia artemisiifolia	-95.379	30.083	Primary range
Ambrosia artemisiifolia	-95.369	45.778	Primary range
Ambrosia artemisiifolia	-95.367	47.567	Primary range
Ambrosia artemisiifolia	-95.366	31.781	Primary range
Ambrosia artemisiifolia	-95.32	46.058	Primary range
Ambrosia artemisiifolia	-95.306	35.48	Primary range
Ambrosia artemisiifolia	-95.281	45.441	Primary range
Ambrosia artemisiifolia	-95.269	30.491	Primary range
Ambrosia artemisiifolia	-95.259	38.172	Primary range
Ambrosia artemisiifolia	-95.252	38.942	Primary range
Ambrosia artemisiifolia	-95.251	32.275	Primary range
Ambrosia artemisiifolia	-95.242	37.564	Primary range
Ambrosia artemisiifolia	-95.211	38.608	Primary range
Ambrosia artemisiifolia	-95.183	37.256	Primary range
Ambrosia artemisiifolia	-95.109	29.671	Primary range
Ambrosia artemisiifolia	-95.096	36.946	Primary range
Ambrosia artemisiifolia	-95.046	36.333	Primary range
Ambrosia artemisiifolia	-95.006	35.998	Primary range
Ambrosia artemisiifolia	-94.982	40.068	Primary range
Ambrosia artemisiifolia	-94.95	39.759	Primary range
Ambrosia artemisiifolia	-94.836	30.318	Primary range
Ambrosia artemisiifolia	-94.759	38.966	Primary range
Ambrosia artemisiifolia	-94.741	32.541	Primary range
Ambrosia artemisiifolia	-94.705	38.222	Primary range
Ambrosia artemisiifolia	-94.702	35.116	Primary range
Ambrosia artemisiifolia	-94.653	41.82	Primary range
Ambrosia artemisiifolia	-94.651	37.907	Primary range
Ambrosia artemisiifolia	-94.633	37.5	Primary range
Ambrosia artemisiifolia	-94.616	39.455	Primary range
Ambrosia artemisiifolia	-94.468	43.803	Primary range
Ambrosia artemisiifolia	-94.464	38.659	Primary range
Ambrosia artemisiifolia	-94.463	37.146	Primary range
Ambrosia artemisiifolia	-94.427	29.675	Primary range
Ambrosia artemisiifolia	-94.417	31.168	Primary range
Ambrosia artemisiifolia	-94.41	30.548	Primary range
Ambrosia artemisiifolia	-94.389	45.584	Primary range
Ambrosia artemisiifolia	-94.351	36.808	Primary range
Ambrosia artemisiifolia	-94.326	46.946	Primary range
Ambrosia artemisiifolia	-94.229	38.145	Primary range
Ambrosia artemisiifolia	-94.224	40.392	Primary range
Ambrosia artemisiifolia	-94.216	39.657	Primary range
Ambrosia artemisiifolia	-94.216	43.124	Primary range
Ambrosia artemisiifolia	-94.205	36.026	Primary range
Ambrosia artemisiifolia	-94.16	34.297	Primary range
Ambrosia artemisiifolia	-94.095	33.462	Primary range
Ambrosia artemisiifolia	-94.093	32.719	Primary range
Ambrosia artemisiifolia	-94.07	41.307	Primary range
Ambrosia artemisiifolia	-94.028	33.19	Primary range
Ambrosia artemisiifolia	-94.02	30.813	Primary range
Ambrosia artemisiifolia	-93.95	31.867	Primary range
Ambrosia artemisiifolia	-93.9	46.482	Primary range
Ambrosia artemisiifolia	-93.883	39.188	Primary range
Ambrosia artemisiifolia	-93.841	36.577	Primary range
Ambrosia artemisiifolia	-93.813	33.788	Primary range
Ambrosia artemisiifolia	-93.759	41.679	Primary range
Ambrosia artemisiifolia	-93.735	38.763	Primary range
Ambrosia artemisiifolia	-93.733	37.093	Primary range
Ambrosia artemisiifolia	-93.699	37.553	Primary range
Ambrosia artemisiifolia	-93.696	40.123	Primary range
Ambrosia artemisiifolia	-93.637	42.04	Primary range
Ambrosia artemisiifolia	-93.617	37.865	Primary range
Ambrosia artemisiifolia	-93.603	29.758	Primary range
Ambrosia artemisiifolia	-93.577	31.167	Primary range
Ambrosia artemisiifolia	-93.376	38.178	Primary range
Ambrosia artemisiifolia	-93.307	32.351	Primary range
Ambrosia artemisiifolia	-93.3	37.442	Primary range
Ambrosia artemisiifolia	-93.287	44.954	Primary range
Ambrosia artemisiifolia	-93.284	36.665	Primary range
Ambrosia artemisiifolia	-93.247	36.293	Primary range
Ambrosia artemisiifolia	-93.243	37.125	Primary range
Ambrosia artemisiifolia	-93.242	44.277	Primary range
Ambrosia artemisiifolia	-93.231	30.337	Primary range
Ambrosia artemisiifolia	-93.202	45.425	Primary range
Ambrosia artemisiifolia	-93.189	33.344	Primary range
Ambrosia artemisiifolia	-93.178	34.064	Primary range
Ambrosia artemisiifolia	-93.153	34.539	Primary range
Ambrosia artemisiifolia	-93.151	40.262	Primary range
Ambrosia artemisiifolia	-93.123	43.935	Primary range
Ambrosia artemisiifolia	-93.086	44.572	Primary range
Ambrosia artemisiifolia	-93.051	30.943	Primary range
Ambrosia artemisiifolia	-92.908	39.123	Primary range
Ambrosia artemisiifolia	-92.822	41.515	Primary range
Ambrosia artemisiifolia	-92.817	32.467	Primary range
Ambrosia artemisiifolia	-92.781	38.062	Primary range
Ambrosia artemisiifolia	-92.776	44.854	Primary range
Ambrosia artemisiifolia	-92.773	45.219	Primary range
Ambrosia artemisiifolia	-92.745	36.907	Primary range
Ambrosia artemisiifolia	-92.725	40.588	Primary range
Ambrosia artemisiifolia	-92.718	39.691	Primary range
Ambrosia artemisiifolia	-92.715	36.039	Primary range
Ambrosia artemisiifolia	-92.71	40.307	Primary range
Ambrosia artemisiifolia	-92.65	45.884	Primary range
Ambrosia artemisiifolia	-92.629	47.284	Primary range
Ambrosia artemisiifolia	-92.588	37.4	Primary range
Ambrosia artemisiifolia	-92.585	36.362	Primary range
Ambrosia artemisiifolia	-92.483	42.697	Primary range
Ambrosia artemisiifolia	-92.483	44.026	Primary range
Ambrosia artemisiifolia	-92.443	32.736	Primary range
Ambrosia artemisiifolia	-92.434	35.105	Primary range
Ambrosia artemisiifolia	-92.427	31.599	Primary range
Ambrosia artemisiifolia	-92.367	38.922	Primary range
Ambrosia artemisiifolia	-92.353	34.731	Primary range
Ambrosia artemisiifolia	-92.272	47.808	Primary range
Ambrosia artemisiifolia	-92.231	38.588	Primary range
Ambrosia artemisiifolia	-92.186	47.035	Primary range
Ambrosia artemisiifolia	-92.164	37.776	Primary range
Ambrosia artemisiifolia	-92.139	37.443	Primary range
Ambrosia artemisiifolia	-92.108	40.34	Primary range
Ambrosia artemisiifolia	-92.079	30.621	Primary range
Ambrosia artemisiifolia	-92.079	33.127	Primary range
Ambrosia artemisiifolia	-92.064	33.613	Primary range
Ambrosia artemisiifolia	-92.038	35.352	Primary range
Ambrosia artemisiifolia	-92.016	32.369	Primary range
Ambrosia artemisiifolia	-91.992	38.949	Primary range
Ambrosia artemisiifolia	-91.989	45.557	Primary range
Ambrosia artemisiifolia	-91.923	30.218	Primary range
Ambrosia artemisiifolia	-91.92	44.329	Primary range
Ambrosia artemisiifolia	-91.894	39.666	Primary range
Ambrosia artemisiifolia	-91.76	37.933	Primary range
Ambrosia artemisiifolia	-91.693	41.299	Primary range
Ambrosia artemisiifolia	-91.688	36.614	Primary range
Ambrosia artemisiifolia	-91.555	40.447	Primary range
Ambrosia artemisiifolia	-91.539	42.222	Primary range
Ambrosia artemisiifolia	-91.538	38.383	Primary range
Ambrosia artemisiifolia	-91.512	40.009	Primary range
Ambrosia artemisiifolia	-91.488	38.974	Primary range
Ambrosia artemisiifolia	-91.444	37.155	Primary range
Ambrosia artemisiifolia	-91.408	31.838	Primary range
Ambrosia artemisiifolia	-91.393	30.474	Primary range
Ambrosia artemisiifolia	-91.358	39.708	Primary range
Ambrosia artemisiifolia	-91.307	36.805	Primary range
Ambrosia artemisiifolia	-91.299	34.242	Primary range
Ambrosia artemisiifolia	-91.251	43.838	Primary range
Ambrosia artemisiifolia	-91.228	47.41	Primary range
Ambrosia artemisiifolia	-91.19	29.721	Primary range
Ambrosia artemisiifolia	-91.189	38.005	Primary range
Ambrosia artemisiifolia	-91.032	30.491	Primary range
Ambrosia artemisiifolia	-91.027	40.776	Primary range
Ambrosia artemisiifolia	-91.016	29.383	Primary range
Ambrosia artemisiifolia	-90.967	37.217	Primary range
Ambrosia artemisiifolia	-90.959	33.717	Primary range
Ambrosia artemisiifolia	-90.907	39.039	Primary range
Ambrosia artemisiifolia	-90.905	39.371	Primary range
Ambrosia artemisiifolia	-90.825	38.476	Primary range
Ambrosia artemisiifolia	-90.813	32.684	Primary range
Ambrosia artemisiifolia	-90.7	38.167	Primary range
Ambrosia artemisiifolia	-90.68	43.132	Primary range
Ambrosia artemisiifolia	-90.635	41.49	Primary range
Ambrosia artemisiifolia	-90.583	31.267	Primary range
Ambrosia artemisiifolia	-90.571	40.12	Primary range
Ambrosia artemisiifolia	-90.535	38.978	Primary range
Ambrosia artemisiifolia	-90.522	37.28	Primary range
Ambrosia artemisiifolia	-90.478	30.535	Primary range
Ambrosia artemisiifolia	-90.46	44.026	Primary range
Ambrosia artemisiifolia	-90.459	42.624	Primary range
Ambrosia artemisiifolia	-90.378	40.915	Primary range
Ambrosia artemisiifolia	-90.354	45.083	Primary range
Ambrosia artemisiifolia	-90.297	37.801	Primary range
Ambrosia artemisiifolia	-90.284	38.625	Primary range
Ambrosia artemisiifolia	-90.278	36.894	Primary range
Ambrosia artemisiifolia	-90.256	33.076	Primary range
Ambrosia artemisiifolia	-90.254	33.363	Primary range
Ambrosia artemisiifolia	-90.25	38.333	Primary range
Ambrosia artemisiifolia	-90.222	31.318	Primary range
Ambrosia artemisiifolia	-90.134	34.098	Primary range
Ambrosia artemisiifolia	-90.117	35.063	Primary range
Ambrosia artemisiifolia	-90.103	38.914	Primary range
Ambrosia artemisiifolia	-90.094	30.006	Primary range
Ambrosia artemisiifolia	-90.075	36.493	Primary range
Ambrosia artemisiifolia	-90.073	37.212	Primary range
Ambrosia artemisiifolia	-90.069	30.365	Primary range
Ambrosia artemisiifolia	-90.059	43.202	Primary range
Ambrosia artemisiifolia	-90.022	30.643	Primary range
Ambrosia artemisiifolia	-89.939	40.385	Primary range
Ambrosia artemisiifolia	-89.901	43.921	Primary range
Ambrosia artemisiifolia	-89.885	41.74	Primary range
Ambrosia artemisiifolia	-89.864	46.033	Primary range
Ambrosia artemisiifolia	-89.846	42.435	Primary range
Ambrosia artemisiifolia	-89.758	39.761	Primary range
Ambrosia artemisiifolia	-89.65	34.426	Primary range
Ambrosia artemisiifolia	-89.641	39.346	Primary range
Ambrosia artemisiifolia	-89.618	40.713	Primary range
Ambrosia artemisiifolia	-89.571	44.527	Primary range
Ambrosia artemisiifolia	-89.532	43.479	Primary range
Ambrosia artemisiifolia	-89.514	31.354	Primary range
Ambrosia artemisiifolia	-89.504	37.094	Primary range
Ambrosia artemisiifolia	-89.431	43.06	Primary range
Ambrosia artemisiifolia	-89.41	45.637	Primary range
Ambrosia artemisiifolia	-89.41	40.108	Primary range
Ambrosia artemisiifolia	-89.388	37.72	Primary range
Ambrosia artemisiifolia	-89.337	41.241	Primary range
Ambrosia artemisiifolia	-89.333	38.668	Primary range
Ambrosia artemisiifolia	-89.317	43.783	Primary range
Ambrosia artemisiifolia	-89.312	41.841	Primary range
Ambrosia artemisiifolia	-89.292	36.638	Primary range
Ambrosia artemisiifolia	-89.265	42.109	Primary range
Ambrosia artemisiifolia	-89.256	45.923	Primary range
Ambrosia artemisiifolia	-89.113	40.658	Primary range
Ambrosia artemisiifolia	-89.109	31.501	Primary range
Ambrosia artemisiifolia	-89.1	42.463	Primary range
Ambrosia artemisiifolia	-89.088	36.964	Primary range
Ambrosia artemisiifolia	-89.049	46.736	Primary range
Ambrosia artemisiifolia	-88.935	43.401	Primary range
Ambrosia artemisiifolia	-88.911	43.118	Primary range
Ambrosia artemisiifolia	-88.864	35.675	Primary range
Ambrosia artemisiifolia	-88.859	39.855	Primary range
Ambrosia artemisiifolia	-88.789	37.914	Primary range
Ambrosia artemisiifolia	-88.771	33.253	Primary range
Ambrosia artemisiifolia	-88.739	41.677	Primary range
Ambrosia artemisiifolia	-88.7	44.115	Primary range
Ambrosia artemisiifolia	-88.699	31.86	Primary range
Ambrosia artemisiifolia	-88.518	35.043	Primary range
Ambrosia artemisiifolia	-88.474	42.909	Primary range
Ambrosia artemisiifolia	-88.353	36.89	Primary range
Ambrosia artemisiifolia	-88.346	42.122	Primary range
Ambrosia artemisiifolia	-88.307	42.604	Primary range
Ambrosia artemisiifolia	-88.299	39.484	Primary range
Ambrosia artemisiifolia	-88.292	44.384	Primary range
Ambrosia artemisiifolia	-88.273	41.75	Primary range
Ambrosia artemisiifolia	-88.204	40.08	Primary range
Ambrosia artemisiifolia	-88.196	31.805	Primary range
Ambrosia artemisiifolia	-88.129	30.589	Primary range
Ambrosia artemisiifolia	-88.124	40.532	Primary range
Ambrosia artemisiifolia	-88.106	44.662	Primary range
Ambrosia artemisiifolia	-88.103	32.701	Primary range
Ambrosia artemisiifolia	-87.989	41.215	Primary range
Ambrosia artemisiifolia	-87.987	43.047	Primary range
Ambrosia artemisiifolia	-87.985	37.833	Primary range
Ambrosia artemisiifolia	-87.905	45.794	Primary range
Ambrosia artemisiifolia	-87.904	33.37	Primary range
Ambrosia artemisiifolia	-87.849	41.727	Primary range
Ambrosia artemisiifolia	-87.827	42.369	Primary range
Ambrosia artemisiifolia	-87.78	42.003	Primary range
Ambrosia artemisiifolia	-87.77	30.75	Primary range
Ambrosia artemisiifolia	-87.768	32.196	Primary range
Ambrosia artemisiifolia	-87.733	38.383	Primary range
Ambrosia artemisiifolia	-87.641	30.301	Primary range
Ambrosia artemisiifolia	-87.477	33.195	Primary range
Ambrosia artemisiifolia	-87.475	34.89	Primary range
Ambrosia artemisiifolia	-87.459	46.553	Primary range
Ambrosia artemisiifolia	-87.444	32.891	Primary range
Ambrosia artemisiifolia	-87.402	32.136	Primary range
Ambrosia artemisiifolia	-87.325	39.484	Primary range
Ambrosia artemisiifolia	-87.306	45.633	Primary range
Ambrosia artemisiifolia	-87.174	34.44	Primary range
Ambrosia artemisiifolia	-87.136	36.626	Primary range
Ambrosia artemisiifolia	-87.134	38.859	Primary range
Ambrosia artemisiifolia	-87.05	46.494	Primary range
Ambrosia artemisiifolia	-87.012	33.287	Primary range
Ambrosia artemisiifolia	-87.01	41.68	Primary range
Ambrosia artemisiifolia	-86.976	46.022	Primary range
Ambrosia artemisiifolia	-86.786	30.794	Primary range
Ambrosia artemisiifolia	-86.772	31.475	Primary range
Ambrosia artemisiifolia	-86.721	32.406	Primary range
Ambrosia artemisiifolia	-86.691	33.574	Primary range
Ambrosia artemisiifolia	-86.681	39.829	Primary range
Ambrosia artemisiifolia	-86.667	36.186	Primary range
Ambrosia artemisiifolia	-86.631	34.707	Primary range
Ambrosia artemisiifolia	-86.62	33.214	Primary range
Ambrosia artemisiifolia	-86.579	32.697	Primary range
Ambrosia artemisiifolia	-86.529	34.056	Primary range
Ambrosia artemisiifolia	-86.485	31.831	Primary range
Ambrosia artemisiifolia	-86.472	36.953	Primary range
Ambrosia artemisiifolia	-86.469	39.226	Primary range
Ambrosia artemisiifolia	-86.463	35.28	Primary range
Ambrosia artemisiifolia	-86.423	43.959	Primary range
Ambrosia artemisiifolia	-86.331	40.746	Primary range
Ambrosia artemisiifolia	-86.324	35.849	Primary range
Ambrosia artemisiifolia	-86.316	42.28	Primary range
Ambrosia artemisiifolia	-86.276	32.351	Primary range
Ambrosia artemisiifolia	-86.269	39.94	Primary range
Ambrosia artemisiifolia	-86.25	41.77	Primary range
Ambrosia artemisiifolia	-86.151	32.681	Primary range
Ambrosia artemisiifolia	-86.141	37.947	Primary range
Ambrosia artemisiifolia	-86.12	43.309	Primary range
Ambrosia artemisiifolia	-86.098	42.727	Primary range
Ambrosia artemisiifolia	-86.044	39.369	Primary range
Ambrosia artemisiifolia	-86.03	31.885	Primary range
Ambrosia artemisiifolia	-86	31.017	Primary range
Ambrosia artemisiifolia	-85.987	46.275	Primary range
Ambrosia artemisiifolia	-85.944	44.607	Primary range
Ambrosia artemisiifolia	-85.925	37.167	Primary range
Ambrosia artemisiifolia	-85.914	44.902	Primary range
Ambrosia artemisiifolia	-85.912	34.748	Primary range
Ambrosia artemisiifolia	-85.877	42.148	Primary range
Ambrosia artemisiifolia	-85.817	41.78	Primary range
Ambrosia artemisiifolia	-85.662	31.516	Primary range
Ambrosia artemisiifolia	-85.652	37.447	Primary range
Ambrosia artemisiifolia	-85.647	41.143	Primary range
Ambrosia artemisiifolia	-85.645	33.281	Primary range
Ambrosia artemisiifolia	-85.623	35.01	Primary range
Ambrosia artemisiifolia	-85.618	36.138	Primary range
Ambrosia artemisiifolia	-85.59	42.945	Primary range
Ambrosia artemisiifolia	-85.583	34.433	Primary range
Ambrosia artemisiifolia	-85.568	38.135	Primary range
Ambrosia artemisiifolia	-85.535	32.664	Primary range
Ambrosia artemisiifolia	-85.469	32.005	Primary range
Ambrosia artemisiifolia	-85.445	43.371	Primary range
Ambrosia artemisiifolia	-85.421	41.63	Primary range
Ambrosia artemisiifolia	-85.413	44.206	Primary range
Ambrosia artemisiifolia	-85.388	42.396	Primary range
Ambrosia artemisiifolia	-85.356	33.934	Primary range
Ambrosia artemisiifolia	-85.325	40.195	Primary range
Ambrosia artemisiifolia	-85.145	41.084	Primary range
Ambrosia artemisiifolia	-85.114	35.178	Primary range
Ambrosia artemisiifolia	-85.109	46.299	Primary range
Ambrosia artemisiifolia	-85.014	45.217	Primary range
Ambrosia artemisiifolia	-84.957	44.823	Primary range
Ambrosia artemisiifolia	-84.932	33.778	Primary range
Ambrosia artemisiifolia	-84.899	30.493	Primary range
Ambrosia artemisiifolia	-84.896	35.819	Primary range
Ambrosia artemisiifolia	-84.797	36.552	Primary range
Ambrosia artemisiifolia	-84.766	43.467	Primary range
Ambrosia artemisiifolia	-84.751	39.59	Primary range
Ambrosia artemisiifolia	-84.741	37.82	Primary range
Ambrosia artemisiifolia	-84.695	39.291	Primary range
Ambrosia artemisiifolia	-84.674	45.56	Primary range
Ambrosia artemisiifolia	-84.674	37	Primary range
Ambrosia artemisiifolia	-84.666	43.16	Primary range
Ambrosia artemisiifolia	-84.624	30.769	Primary range
Ambrosia artemisiifolia	-84.59	45.116	Primary range
Ambrosia artemisiifolia	-84.544	42.628	Primary range
Ambrosia artemisiifolia	-84.508	38.554	Primary range
Ambrosia artemisiifolia	-84.49	30.059	Primary range
Ambrosia artemisiifolia	-84.478	34.245	Primary range
Ambrosia artemisiifolia	-84.476	33.95	Primary range
Ambrosia artemisiifolia	-84.451	31.196	Primary range
Ambrosia artemisiifolia	-84.4	43.757	Primary range
Ambrosia artemisiifolia	-84.357	30.44	Primary range
Ambrosia artemisiifolia	-84.305	35.884	Primary range
Ambrosia artemisiifolia	-84.246	39.124	Primary range
Ambrosia artemisiifolia	-84.242	44.265	Primary range
Ambrosia artemisiifolia	-84.237	37.56	Primary range
Ambrosia artemisiifolia	-84.2	37.838	Primary range
Ambrosia artemisiifolia	-84.19	40.569	Primary range
Ambrosia artemisiifolia	-84.18	35.147	Primary range
Ambrosia artemisiifolia	-84.12	39.625	Primary range
Ambrosia artemisiifolia	-84.117	34.19	Primary range
Ambrosia artemisiifolia	-84.065	34.542	Primary range
Ambrosia artemisiifolia	-83.987	43.413	Primary range
Ambrosia artemisiifolia	-83.972	38.12	Primary range
Ambrosia artemisiifolia	-83.967	30.142	Primary range
Ambrosia artemisiifolia	-83.949	42.468	Primary range
Ambrosia artemisiifolia	-83.927	35.938	Primary range
Ambrosia artemisiifolia	-83.808	33.876	Primary range
Ambrosia artemisiifolia	-83.804	36.201	Primary range
Ambrosia artemisiifolia	-83.705	43.053	Primary range
Ambrosia artemisiifolia	-83.67	40.996	Primary range
Ambrosia artemisiifolia	-83.666	46.079	Primary range
Ambrosia artemisiifolia	-83.503	42.087	Primary range
Ambrosia artemisiifolia	-83.488	41.654	Primary range
Ambrosia artemisiifolia	-83.478	45.051	Primary range
Ambrosia artemisiifolia	-83.36	30.399	Primary range
Ambrosia artemisiifolia	-83.263	34.753	Primary range
Ambrosia artemisiifolia	-83.237	38.123	Primary range
Ambrosia artemisiifolia	-83.229	32.622	Primary range
Ambrosia artemisiifolia	-83.22	42.783	Primary range
Ambrosia artemisiifolia	-83.218	35.525	Primary range
Ambrosia artemisiifolia	-83.211	39.9	Primary range
Ambrosia artemisiifolia	-83.187	35.047	Primary range
Ambrosia artemisiifolia	-83.179	30.984	Primary range
Ambrosia artemisiifolia	-83.027	40.154	Primary range
Ambrosia artemisiifolia	-83.003	36.272	Primary range
Ambrosia artemisiifolia	-82.954	29.959	Primary range
Ambrosia artemisiifolia	-82.952	40.47	Primary range
Ambrosia artemisiifolia	-82.933	30.438	Primary range
Ambrosia artemisiifolia	-82.832	34.654	Primary range
Ambrosia artemisiifolia	-82.818	34.93	Primary range
Ambrosia artemisiifolia	-82.783	36.859	Primary range
Ambrosia artemisiifolia	-82.758	35.543	Primary range
Ambrosia artemisiifolia	-82.754	39.809	Primary range
Ambrosia artemisiifolia	-82.678	27.497	Primary range
Ambrosia artemisiifolia	-82.623	38.67	Primary range
Ambrosia artemisiifolia	-82.617	28.483	Primary range
Ambrosia artemisiifolia	-82.602	29.97	Primary range
Ambrosia artemisiifolia	-82.587	36.549	Primary range
Ambrosia artemisiifolia	-82.558	38.985	Primary range
Ambrosia artemisiifolia	-82.52	40.068	Primary range
Ambrosia artemisiifolia	-82.469	27.17	Primary range
Ambrosia artemisiifolia	-82.449	28.105	Primary range
Ambrosia artemisiifolia	-82.401	41.031	Primary range
Ambrosia artemisiifolia	-82.393	40.359	Primary range
Ambrosia artemisiifolia	-82.368	29.634	Primary range
Ambrosia artemisiifolia	-82.34	35.588	Primary range
Ambrosia artemisiifolia	-82.326	37.295	Primary range
Ambrosia artemisiifolia	-82.321	28.846	Primary range
Ambrosia artemisiifolia	-82.274	39.58	Primary range
Ambrosia artemisiifolia	-82.251	35.97	Primary range
Ambrosia artemisiifolia	-82.249	35.225	Primary range
Ambrosia artemisiifolia	-82.239	34.794	Primary range
Ambrosia artemisiifolia	-82.207	29.223	Primary range
Ambrosia artemisiifolia	-82.175	30.336	Primary range
Ambrosia artemisiifolia	-82.135	27.643	Primary range
Ambrosia artemisiifolia	-82.121	36.927	Primary range
Ambrosia artemisiifolia	-82.104	29.963	Primary range
Ambrosia artemisiifolia	-82.086	27.01	Primary range
Ambrosia artemisiifolia	-81.948	27.916	Primary range
Ambrosia artemisiifolia	-81.901	41.105	Primary range
Ambrosia artemisiifolia	-81.897	40.779	Primary range
Ambrosia artemisiifolia	-81.884	41.409	Primary range
Ambrosia artemisiifolia	-81.838	36.275	Primary range
Ambrosia artemisiifolia	-81.791	39.104	Primary range
Ambrosia artemisiifolia	-81.741	28.175	Primary range
Ambrosia artemisiifolia	-81.726	39.542	Primary range
Ambrosia artemisiifolia	-81.69	26.118	Primary range
Ambrosia artemisiifolia	-81.591	39.821	Primary range
Ambrosia artemisiifolia	-81.588	26.633	Primary range
Ambrosia artemisiifolia	-81.537	27.697	Primary range
Ambrosia artemisiifolia	-81.469	41.079	Primary range
Ambrosia artemisiifolia	-81.465	30.672	Primary range
Ambrosia artemisiifolia	-81.462	32.963	Primary range
Ambrosia artemisiifolia	-81.43	31.813	Primary range
Ambrosia artemisiifolia	-81.416	31.102	Primary range
Ambrosia artemisiifolia	-81.388	36.416	Primary range
Ambrosia artemisiifolia	-81.369	36.884	Primary range
Ambrosia artemisiifolia	-81.366	25.911	Primary range
Ambrosia artemisiifolia	-81.358	29.834	Primary range
Ambrosia artemisiifolia	-81.342	41.377	Primary range
Ambrosia artemisiifolia	-81.338	28.945	Primary range
Ambrosia artemisiifolia	-81.334	32.198	Primary range
Ambrosia artemisiifolia	-81.319	34.249	Primary range
Ambrosia artemisiifolia	-81.313	26.928	Primary range
Ambrosia artemisiifolia	-81.297	28.547	Primary range
Ambrosia artemisiifolia	-81.267	35.108	Primary range
Ambrosia artemisiifolia	-81.242	31.478	Primary range
Ambrosia artemisiifolia	-81.241	29.489	Primary range
Ambrosia artemisiifolia	-81.18	35.817	Primary range
Ambrosia artemisiifolia	-81.172	27.859	Primary range
Ambrosia artemisiifolia	-81.12	37.432	Primary range
Ambrosia artemisiifolia	-81.091	40.822	Primary range
Ambrosia artemisiifolia	-81	33.979	Primary range
Ambrosia artemisiifolia	-80.961	33.591	Primary range
Ambrosia artemisiifolia	-80.945	29.111	Primary range
Ambrosia artemisiifolia	-80.839	25.885	Primary range
Ambrosia artemisiifolia	-80.802	28.533	Primary range
Ambrosia artemisiifolia	-80.735	32.214	Primary range
Ambrosia artemisiifolia	-80.656	28.191	Primary range
Ambrosia artemisiifolia	-80.617	33.065	Primary range
Ambrosia artemisiifolia	-80.586	35.31	Primary range
Ambrosia artemisiifolia	-80.556	25.437	Primary range
Ambrosia artemisiifolia	-80.539	26.762	Primary range
Ambrosia artemisiifolia	-80.451	33.711	Primary range
Ambrosia artemisiifolia	-80.417	27.758	Primary range
Ambrosia artemisiifolia	-80.398	27.411	Primary range
Ambrosia artemisiifolia	-80.363	26.128	Primary range
Ambrosia artemisiifolia	-80.362	42.01	Primary range
Ambrosia artemisiifolia	-80.345	32.681	Primary range
Ambrosia artemisiifolia	-80.321	37.193	Primary range
Ambrosia artemisiifolia	-80.303	37.756	Primary range
Ambrosia artemisiifolia	-80.301	33.97	Primary range
Ambrosia artemisiifolia	-80.237	39.334	Primary range
Ambrosia artemisiifolia	-80.217	26.493	Primary range
Ambrosia artemisiifolia	-80.116	33.117	Primary range
Ambrosia artemisiifolia	-80.089	35.907	Primary range
Ambrosia artemisiifolia	-80.019	40.431	Primary range
Ambrosia artemisiifolia	-79.957	39.598	Primary range
Ambrosia artemisiifolia	-79.825	37.353	Primary range
Ambrosia artemisiifolia	-79.821	33.869	Primary range
Ambrosia artemisiifolia	-79.757	36.254	Primary range
Ambrosia artemisiifolia	-79.752	38.924	Primary range
Ambrosia artemisiifolia	-79.634	40.955	Primary range
Ambrosia artemisiifolia	-79.61	38.386	Primary range
Ambrosia artemisiifolia	-79.536	42.123	Primary range
Ambrosia artemisiifolia	-79.501	33.722	Primary range
Ambrosia artemisiifolia	-79.492	39.87	Primary range
Ambrosia artemisiifolia	-79.476	36.737	Primary range
Ambrosia artemisiifolia	-79.406	38.788	Primary range
Ambrosia artemisiifolia	-79.203	40.335	Primary range
Ambrosia artemisiifolia	-79.136	39.76	Primary range
Ambrosia artemisiifolia	-79.132	33.411	Primary range
Ambrosia artemisiifolia	-79.053	35.992	Primary range
Ambrosia artemisiifolia	-78.898	37.97	Primary range
Ambrosia artemisiifolia	-78.679	35.768	Primary range
Ambrosia artemisiifolia	-78.546	36.191	Primary range
Ambrosia artemisiifolia	-78.493	37.811	Primary range
Ambrosia artemisiifolia	-78.456	33.898	Primary range
Ambrosia artemisiifolia	-78.441	39.78	Primary range
Ambrosia artemisiifolia	-78.433	42.099	Primary range
Ambrosia artemisiifolia	-78.427	42.505	Primary range
Ambrosia artemisiifolia	-78.411	40.542	Primary range
Ambrosia artemisiifolia	-78.395	38.555	Primary range
Ambrosia artemisiifolia	-78.318	40.055	Primary range
Ambrosia artemisiifolia	-78.271	36.475	Primary range
Ambrosia artemisiifolia	-78.208	38.842	Primary range
Ambrosia artemisiifolia	-78.038	39.353	Primary range
Ambrosia artemisiifolia	-78.02	40.503	Primary range
Ambrosia artemisiifolia	-77.984	35.548	Primary range
Ambrosia artemisiifolia	-77.922	38.02	Primary range
Ambrosia artemisiifolia	-77.875	40.785	Primary range
Ambrosia artemisiifolia	-77.794	34.208	Primary range
Ambrosia artemisiifolia	-77.713	38.824	Primary range
Ambrosia artemisiifolia	-77.69	39.214	Primary range
Ambrosia artemisiifolia	-77.684	43.003	Primary range
Ambrosia artemisiifolia	-77.526	37.629	Primary range
Ambrosia artemisiifolia	-77.481	38.247	Primary range
Ambrosia artemisiifolia	-77.464	41.819	Primary range
Ambrosia artemisiifolia	-77.462	40.01	Primary range
Ambrosia artemisiifolia	-77.291	39.56	Primary range
Ambrosia artemisiifolia	-77.219	38.68	Primary range
Ambrosia artemisiifolia	-77.144	37.522	Primary range
Ambrosia artemisiifolia	-77.084	39.214	Primary range
Ambrosia artemisiifolia	-77.041	40.487	Primary range
Ambrosia artemisiifolia	-76.942	38.914	Primary range
Ambrosia artemisiifolia	-76.895	36.595	Primary range
Ambrosia artemisiifolia	-76.857	35.258	Primary range
Ambrosia artemisiifolia	-76.829	42.681	Primary range
Ambrosia artemisiifolia	-76.575	35.936	Primary range
Ambrosia artemisiifolia	-76.566	39.466	Primary range
Ambrosia artemisiifolia	-76.517	38.257	Primary range
Ambrosia artemisiifolia	-76.501	38.964	Primary range
Ambrosia artemisiifolia	-76.465	42.47	Primary range
Ambrosia artemisiifolia	-76.302	40.143	Primary range
Ambrosia artemisiifolia	-76.243	43.12	Primary range
Ambrosia artemisiifolia	-76.149	36.886	Primary range
Ambrosia artemisiifolia	-76.079	39.726	Primary range
Ambrosia artemisiifolia	-76.061	38.758	Primary range
Ambrosia artemisiifolia	-75.866	36.52	Primary range
Ambrosia artemisiifolia	-75.853	42.028	Primary range
Ambrosia artemisiifolia	-75.788	40.289	Primary range
Ambrosia artemisiifolia	-75.74	42.57	Primary range
Ambrosia artemisiifolia	-75.712	39.055	Primary range
Ambrosia artemisiifolia	-75.691	38.729	Primary range
Ambrosia artemisiifolia	-75.647	41.408	Primary range
Ambrosia artemisiifolia	-75.569	37.999	Primary range
Ambrosia artemisiifolia	-75.47	39.825	Primary range
Ambrosia artemisiifolia	-75.403	40.506	Primary range
Ambrosia artemisiifolia	-75.335	40.14	Primary range
Ambrosia artemisiifolia	-75.198	43.083	Primary range
Ambrosia artemisiifolia	-75.13	42.041	Primary range
Ambrosia artemisiifolia	-75.109	38.34	Primary range
Ambrosia artemisiifolia	-75.094	40.739	Primary range
Ambrosia artemisiifolia	-74.988	39.91	Primary range
Ambrosia artemisiifolia	-74.981	44.67	Primary range
Ambrosia artemisiifolia	-74.961	38.961	Primary range
Ambrosia artemisiifolia	-74.906	41.08	Primary range
Ambrosia artemisiifolia	-74.871	41.662	Primary range
Ambrosia artemisiifolia	-74.796	40.232	Primary range
Ambrosia artemisiifolia	-74.449	40.803	Primary range
Ambrosia artemisiifolia	-74.422	40.487	Primary range
Ambrosia artemisiifolia	-74.346	41.206	Primary range
Ambrosia artemisiifolia	-74.342	39.563	Primary range
Ambrosia artemisiifolia	-74.274	42.026	Primary range
Ambrosia artemisiifolia	-74.13	40.03	Primary range
Ambrosia artemisiifolia	-74.126	44.346	Primary range
Ambrosia artemisiifolia	-73.999	40.449	Primary range
Ambrosia artemisiifolia	-73.953	40.795	Primary range
Ambrosia artemisiifolia	-73.948	41.496	Primary range
Ambrosia artemisiifolia	-73.927	41.135	Primary range
Ambrosia artemisiifolia	-73.738	43.632	Primary range
Ambrosia artemisiifolia	-73.683	42.75	Primary range
Ambrosia artemisiifolia	-73.624	44.136	Primary range
Ambrosia artemisiifolia	-73.552	41.449	Primary range
Ambrosia artemisiifolia	-73.406	42.2	Primary range
Ambrosia artemisiifolia	-73.342	44.667	Primary range
Ambrosia artemisiifolia	-73.236	43.674	Primary range
Ambrosia artemisiifolia	-73.198	41.733	Primary range
Ambrosia artemisiifolia	-73.17	44.013	Primary range
Ambrosia artemisiifolia	-72.957	44.9	Primary range
Ambrosia artemisiifolia	-72.707	41.703	Primary range
Ambrosia artemisiifolia	-72.679	41.995	Primary range
Ambrosia artemisiifolia	-72.634	44.63	Primary range
Ambrosia artemisiifolia	-72.589	43.853	Primary range
Ambrosia artemisiifolia	-72.564	42.849	Primary range
Ambrosia artemisiifolia	-72.543	44.286	Primary range
Ambrosia artemisiifolia	-72.496	43.376	Primary range
Ambrosia artemisiifolia	-72.465	42.338	Primary range
Ambrosia artemisiifolia	-72.232	41.771	Primary range
Ambrosia artemisiifolia	-72.222	44.926	Primary range
Ambrosia artemisiifolia	-72.193	43.799	Primary range
Ambrosia artemisiifolia	-72.097	42.105	Primary range
Ambrosia artemisiifolia	-72.057	44.065	Primary range
Ambrosia artemisiifolia	-72.017	41.44	Primary range
Ambrosia artemisiifolia	-71.856	42.765	Primary range
Ambrosia artemisiifolia	-71.827	44.804	Primary range
Ambrosia artemisiifolia	-71.643	43.114	Primary range
Ambrosia artemisiifolia	-71.62	42.082	Primary range
Ambrosia artemisiifolia	-71.489	43.721	Primary range
Ambrosia artemisiifolia	-71.438	42.458	Primary range
Ambrosia artemisiifolia	-71.425	41.744	Primary range
Ambrosia artemisiifolia	-71.35	43.996	Primary range
Ambrosia artemisiifolia	-71.207	42.029	Primary range
Ambrosia artemisiifolia	-71.095	42.301	Primary range
Ambrosia artemisiifolia	-70.827	42.799	Primary range
Ambrosia artemisiifolia	-70.589	43.237	Primary range
Ambrosia artemisiifolia	-70.573	41.917	Primary range
Ambrosia artemisiifolia	-70.484	44.107	Primary range
Ambrosia artemisiifolia	-70.374	43.566	Primary range
Ambrosia artemisiifolia	-70.001	41.7	Primary range
Ambrosia artemisiifolia	-69.958	44.008	Primary range
Ambrosia artemisiifolia	-69.575	44.395	Primary range
Ambrosia artemisiifolia	-69.111	44.403	Primary range
Ambrosia artemisiifolia	-68.812	44.785	Primary range
Ambrosia artemisiifolia	-68.564	45.257	Primary range
Ambrosia artemisiifolia	-68.428	44.334	Primary range
Ambrosia artemisiifolia	-68.093	44.828	Primary range
Ambrosia artemisiifolia	-67.937	44.463	Primary range
Ambrosia artemisiifolia	-67.29	45.104	Primary range
Ambrosia artemisiifolia	-9.221	42.939	Secondary range
Ambrosia artemisiifolia	-8.702	41.236	Secondary range
Ambrosia artemisiifolia	-8.251	38.619	Secondary range
Ambrosia artemisiifolia	-6.251	43.389	Secondary range
Ambrosia artemisiifolia	-6.151	36.699	Secondary range
Ambrosia artemisiifolia	-5.95	40.52	Secondary range
Ambrosia artemisiifolia	-5.731	39.949	Secondary range
Ambrosia artemisiifolia	-5.245	58.137	Secondary range
Ambrosia artemisiifolia	-4.974	51.796	Secondary range
Ambrosia artemisiifolia	-4.87	40.18	Secondary range
Ambrosia artemisiifolia	-4.631	36.579	Secondary range
Ambrosia artemisiifolia	-4.457	48.289	Secondary range
Ambrosia artemisiifolia	-4.343	55.869	Secondary range
Ambrosia artemisiifolia	-4.254	51.902	Secondary range
Ambrosia artemisiifolia	-3.988	52.446	Secondary range
Ambrosia artemisiifolia	-3.866	43.438	Secondary range
Ambrosia artemisiifolia	-3.864	36.753	Secondary range
Ambrosia artemisiifolia	-3.66	51.552	Secondary range
Ambrosia artemisiifolia	-3.576	53.262	Secondary range
Ambrosia artemisiifolia	-3.556	52.722	Secondary range
Ambrosia artemisiifolia	-3.4	43.132	Secondary range
Ambrosia artemisiifolia	-3.237	51.917	Secondary range
Ambrosia artemisiifolia	-3.211	55.976	Secondary range
Ambrosia artemisiifolia	-3.082	57.648	Secondary range
Ambrosia artemisiifolia	-3.063	56.682	Secondary range
Ambrosia artemisiifolia	-3.038	43.306	Secondary range
Ambrosia artemisiifolia	-3.034	53.476	Secondary range
Ambrosia artemisiifolia	-2.99	53.861	Secondary range
Ambrosia artemisiifolia	-2.977	52.953	Secondary range
Ambrosia artemisiifolia	-2.94	42.68	Secondary range
Ambrosia artemisiifolia	-2.796	51.651	Secondary range
Ambrosia artemisiifolia	-2.748	52.711	Secondary range
Ambrosia artemisiifolia	-2.716	55.607	Secondary range
Ambrosia artemisiifolia	-2.467	57.065	Secondary range
Ambrosia artemisiifolia	-2.467	52.164	Secondary range
Ambrosia artemisiifolia	-2.38	53.721	Secondary range
Ambrosia artemisiifolia	-2.342	51.317	Secondary range
Ambrosia artemisiifolia	-2.227	53.362	Secondary range
Ambrosia artemisiifolia	-1.987	52.229	Secondary range
Ambrosia artemisiifolia	-1.759	55.029	Secondary range
Ambrosia artemisiifolia	-1.635	48.074	Secondary range
Ambrosia artemisiifolia	-1.567	48.817	Secondary range
Ambrosia artemisiifolia	-1.501	41.499	Secondary range
Ambrosia artemisiifolia	-1.483	43.517	Secondary range
Ambrosia artemisiifolia	-1.467	49.517	Secondary range
Ambrosia artemisiifolia	-1.337	52.549	Secondary range
Ambrosia artemisiifolia	-1.291	53.123	Secondary range
Ambrosia artemisiifolia	-0.779	47.384	Secondary range
Ambrosia artemisiifolia	-0.7	43.45	Secondary range
Ambrosia artemisiifolia	-0.611	44.776	Secondary range
Ambrosia artemisiifolia	-0.319	44.244	Secondary range
Ambrosia artemisiifolia	-0.271	51.548	Secondary range
Ambrosia artemisiifolia	-0.263	51.951	Secondary range
Ambrosia artemisiifolia	-0.081	48.116	Secondary range
Ambrosia artemisiifolia	0.071	47.622	Secondary range
Ambrosia artemisiifolia	0.12	45.539	Secondary range
Ambrosia artemisiifolia	0.362	47.292	Secondary range
Ambrosia artemisiifolia	0.509	52.346	Secondary range
Ambrosia artemisiifolia	0.533	48.069	Secondary range
Ambrosia artemisiifolia	0.838	47.446	Secondary range
Ambrosia artemisiifolia	1.065	47.088	Secondary range
Ambrosia artemisiifolia	1.107	52.08	Secondary range
Ambrosia artemisiifolia	1.302	46.595	Secondary range
Ambrosia artemisiifolia	1.424	44.287	Secondary range
Ambrosia artemisiifolia	1.555	45.142	Secondary range
Ambrosia artemisiifolia	1.556	48.475	Secondary range
Ambrosia artemisiifolia	1.577	43.565	Secondary range
Ambrosia artemisiifolia	1.589	52.265	Secondary range
Ambrosia artemisiifolia	1.613	47.758	Secondary range
Ambrosia artemisiifolia	1.737	47.378	Secondary range
Ambrosia artemisiifolia	1.784	46.871	Secondary range
Ambrosia artemisiifolia	1.911	43.083	Secondary range
Ambrosia artemisiifolia	1.956	49.126	Secondary range
Ambrosia artemisiifolia	1.996	47.891	Secondary range
Ambrosia artemisiifolia	2.036	48.571	Secondary range
Ambrosia artemisiifolia	2.079	46.492	Secondary range
Ambrosia artemisiifolia	2.099	41.319	Secondary range
Ambrosia artemisiifolia	2.303	47.023	Secondary range
Ambrosia artemisiifolia	2.309	47.393	Secondary range
Ambrosia artemisiifolia	2.411	46.724	Secondary range
Ambrosia artemisiifolia	2.423	48.771	Secondary range
Ambrosia artemisiifolia	2.533	47.714	Secondary range
Ambrosia artemisiifolia	2.575	42.494	Secondary range
Ambrosia artemisiifolia	2.579	41.689	Secondary range
Ambrosia artemisiifolia	2.601	48.343	Secondary range
Ambrosia artemisiifolia	2.65	39.567	Secondary range
Ambrosia artemisiifolia	2.709	47.166	Secondary range
Ambrosia artemisiifolia	2.803	46.83	Secondary range
Ambrosia artemisiifolia	2.919	47.97	Secondary range
Ambrosia artemisiifolia	2.934	47.535	Secondary range
Ambrosia artemisiifolia	3.029	51.032	Secondary range
Ambrosia artemisiifolia	3.101	50.624	Secondary range
Ambrosia artemisiifolia	3.105	45.896	Secondary range
Ambrosia artemisiifolia	3.182	46.949	Secondary range
Ambrosia artemisiifolia	3.337	51.358	Secondary range
Ambrosia artemisiifolia	3.343	49.244	Secondary range
Ambrosia artemisiifolia	3.383	46.7	Secondary range
Ambrosia artemisiifolia	3.449	45.644	Secondary range
Ambrosia artemisiifolia	3.453	46.094	Secondary range
Ambrosia artemisiifolia	3.471	48.164	Secondary range
Ambrosia artemisiifolia	3.522	47.121	Secondary range
Ambrosia artemisiifolia	3.565	43.694	Secondary range
Ambrosia artemisiifolia	3.571	47.793	Secondary range
Ambrosia artemisiifolia	3.624	48.557	Secondary range
Ambrosia artemisiifolia	3.682	51.071	Secondary range
Ambrosia artemisiifolia	3.699	50.503	Secondary range
Ambrosia artemisiifolia	3.7	51.7	Secondary range
Ambrosia artemisiifolia	3.76	49.602	Secondary range
Ambrosia artemisiifolia	3.796	46.835	Secondary range
Ambrosia artemisiifolia	3.895	49.198	Secondary range
Ambrosia artemisiifolia	3.98	46.45	Secondary range
Ambrosia artemisiifolia	3.987	48.758	Secondary range
Ambrosia artemisiifolia	4.064	46.022	Secondary range
Ambrosia artemisiifolia	4.145	44.197	Secondary range
Ambrosia artemisiifolia	4.16	43.859	Secondary range
Ambrosia artemisiifolia	4.225	47.236	Secondary range
Ambrosia artemisiifolia	4.249	50.649	Secondary range
Ambrosia artemisiifolia	4.249	50.343	Secondary range
Ambrosia artemisiifolia	4.259	45.56	Secondary range
Ambrosia artemisiifolia	4.307	46.946	Secondary range
Ambrosia artemisiifolia	4.386	48.97	Secondary range
Ambrosia artemisiifolia	4.4	52.2	Secondary range
Ambrosia artemisiifolia	4.433	51.285	Secondary range
Ambrosia artemisiifolia	4.438	48.402	Secondary range
Ambrosia artemisiifolia	4.472	51.911	Secondary range
Ambrosia artemisiifolia	4.544	50.1	Secondary range
Ambrosia artemisiifolia	4.545	46.617	Secondary range
Ambrosia artemisiifolia	4.579	44.733	Secondary range
Ambrosia artemisiifolia	4.61	43.691	Secondary range
Ambrosia artemisiifolia	4.621	44.171	Secondary range
Ambrosia artemisiifolia	4.672	52.718	Secondary range
Ambrosia artemisiifolia	4.739	50.895	Secondary range
Ambrosia artemisiifolia	4.741	45.901	Secondary range
Ambrosia artemisiifolia	4.75	46.353	Secondary range
Ambrosia artemisiifolia	4.75	53.05	Secondary range
Ambrosia artemisiifolia	4.843	49.733	Secondary range
Ambrosia artemisiifolia	4.875	52.465	Secondary range
Ambrosia artemisiifolia	4.89	46.777	Secondary range
Ambrosia artemisiifolia	4.9	51.7	Secondary range
Ambrosia artemisiifolia	4.901	47.151	Secondary range
Ambrosia artemisiifolia	4.908	50.264	Secondary range
Ambrosia artemisiifolia	4.943	48.507	Secondary range
Ambrosia artemisiifolia	4.956	45.589	Secondary range
Ambrosia artemisiifolia	5.003	52.175	Secondary range
Ambrosia artemisiifolia	5.06	60.691	Secondary range
Ambrosia artemisiifolia	5.071	51.425	Secondary range
Ambrosia artemisiifolia	5.085	45.263	Secondary range
Ambrosia artemisiifolia	5.126	47.917	Secondary range
Ambrosia artemisiifolia	5.149	51.142	Secondary range
Ambrosia artemisiifolia	5.152	44.984	Secondary range
Ambrosia artemisiifolia	5.153	46.525	Secondary range
Ambrosia artemisiifolia	5.154	48.266	Secondary range
Ambrosia artemisiifolia	5.198	44.696	Secondary range
Ambrosia artemisiifolia	5.199	47.381	Secondary range
Ambrosia artemisiifolia	5.212	46.199	Secondary range
Ambrosia artemisiifolia	5.22	45.875	Secondary range
Ambrosia artemisiifolia	5.243	44.213	Secondary range
Ambrosia artemisiifolia	5.25	52.7	Secondary range
Ambrosia artemisiifolia	5.285	46.927	Secondary range
Ambrosia artemisiifolia	5.514	49.771	Secondary range
Ambrosia artemisiifolia	5.522	50.624	Secondary range
Ambrosia artemisiifolia	5.547	52.021	Secondary range
Ambrosia artemisiifolia	5.559	51.527	Secondary range
Ambrosia artemisiifolia	5.591	47.507	Secondary range
Ambrosia artemisiifolia	5.622	43.481	Secondary range
Ambrosia artemisiifolia	5.656	53.034	Secondary range
Ambrosia artemisiifolia	5.661	46.244	Secondary range
Ambrosia artemisiifolia	5.667	58.734	Secondary range
Ambrosia artemisiifolia	5.698	51.245	Secondary range
Ambrosia artemisiifolia	5.731	45.154	Secondary range
Ambrosia artemisiifolia	5.755	45.521	Secondary range
Ambrosia artemisiifolia	5.773	45.881	Secondary range
Ambrosia artemisiifolia	5.799	48.942	Secondary range
Ambrosia artemisiifolia	5.805	59.605	Secondary range
Ambrosia artemisiifolia	5.814	46.691	Secondary range
Ambrosia artemisiifolia	5.846	52.34	Secondary range
Ambrosia artemisiifolia	5.846	44.798	Secondary range
Ambrosia artemisiifolia	5.905	50.915	Secondary range
Ambrosia artemisiifolia	5.939	44.165	Secondary range
Ambrosia artemisiifolia	5.96	49.83	Secondary range
Ambrosia artemisiifolia	5.964	47.047	Secondary range
Ambrosia artemisiifolia	6.004	47.767	Secondary range
Ambrosia artemisiifolia	6.012	51.692	Secondary range
Ambrosia artemisiifolia	6.068	48.646	Secondary range
Ambrosia artemisiifolia	6.079	50.438	Secondary range
Ambrosia artemisiifolia	6.101	61.234	Secondary range
Ambrosia artemisiifolia	6.11	49.56	Secondary range
Ambrosia artemisiifolia	6.15	52.093	Secondary range
Ambrosia artemisiifolia	6.15	51.35	Secondary range
Ambrosia artemisiifolia	6.169	46.051	Secondary range
Ambrosia artemisiifolia	6.225	49.202	Secondary range
Ambrosia artemisiifolia	6.255	47.49	Secondary range
Ambrosia artemisiifolia	6.256	45.327	Secondary range
Ambrosia artemisiifolia	6.348	46.857	Secondary range
Ambrosia artemisiifolia	6.374	52.821	Secondary range
Ambrosia artemisiifolia	6.411	45.773	Secondary range
Ambrosia artemisiifolia	6.445	46.313	Secondary range
Ambrosia artemisiifolia	6.521	52.286	Secondary range
Ambrosia artemisiifolia	6.538	47.752	Secondary range
Ambrosia artemisiifolia	6.61	53.174	Secondary range
Ambrosia artemisiifolia	6.625	49.735	Secondary range
Ambrosia artemisiifolia	6.628	47.118	Secondary range
Ambrosia artemisiifolia	6.632	61.608	Secondary range
Ambrosia artemisiifolia	6.647	58.131	Secondary range
Ambrosia artemisiifolia	6.696	48.107	Secondary range
Ambrosia artemisiifolia	6.708	51.325	Secondary range
Ambrosia artemisiifolia	6.722	58.662	Secondary range
Ambrosia artemisiifolia	6.744	51.936	Secondary range
Ambrosia artemisiifolia	6.784	45.581	Secondary range
Ambrosia artemisiifolia	6.791	49.225	Secondary range
Ambrosia artemisiifolia	6.904	52.664	Secondary range
Ambrosia artemisiifolia	6.907	60.567	Secondary range
Ambrosia artemisiifolia	6.925	47.559	Secondary range
Ambrosia artemisiifolia	6.958	50.925	Secondary range
Ambrosia artemisiifolia	7.032	44.027	Secondary range
Ambrosia artemisiifolia	7.053	52.315	Secondary range
Ambrosia artemisiifolia	7.093	45.124	Secondary range
Ambrosia artemisiifolia	7.099	61.225	Secondary range
Ambrosia artemisiifolia	7.112	43.641	Secondary range
Ambrosia artemisiifolia	7.125	51.725	Secondary range
Ambrosia artemisiifolia	7.125	49.475	Secondary range
Ambrosia artemisiifolia	7.208	50.675	Secondary range
Ambrosia artemisiifolia	7.233	48.089	Secondary range
Ambrosia artemisiifolia	7.269	48.539	Secondary range
Ambrosia artemisiifolia	7.353	51.39	Secondary range
Ambrosia artemisiifolia	7.375	50.225	Secondary range
Ambrosia artemisiifolia	7.458	53.225	Secondary range
Ambrosia artemisiifolia	7.463	47.63	Secondary range
Ambrosia artemisiifolia	7.524	51.926	Secondary range
Ambrosia artemisiifolia	7.567	46.884	Secondary range
Ambrosia artemisiifolia	7.583	58.065	Secondary range
Ambrosia artemisiifolia	7.608	45.094	Secondary range
Ambrosia artemisiifolia	7.626	49.621	Secondary range
Ambrosia artemisiifolia	7.659	48.344	Secondary range
Ambrosia artemisiifolia	7.691	48.703	Secondary range
Ambrosia artemisiifolia	7.791	53.475	Secondary range
Ambrosia artemisiifolia	7.791	50.425	Secondary range
Ambrosia artemisiifolia	7.791	50.025	Secondary range
Ambrosia artemisiifolia	7.828	58.42	Secondary range
Ambrosia artemisiifolia	7.875	49.275	Secondary range
Ambrosia artemisiifolia	7.875	47.975	Secondary range
Ambrosia artemisiifolia	7.917	52.656	Secondary range
Ambrosia artemisiifolia	7.958	51.425	Secondary range
Ambrosia artemisiifolia	7.988	48.961	Secondary range
Ambrosia artemisiifolia	7.99	52.286	Secondary range
Ambrosia artemisiifolia	8	45.417	Secondary range
Ambrosia artemisiifolia	8.09	58.167	Secondary range
Ambrosia artemisiifolia	8.208	53.125	Secondary range
Ambrosia artemisiifolia	8.208	47.625	Secondary range
Ambrosia artemisiifolia	8.257	49.797	Secondary range
Ambrosia artemisiifolia	8.327	45.153	Secondary range
Ambrosia artemisiifolia	8.375	51.725	Secondary range
Ambrosia artemisiifolia	8.375	48.275	Secondary range
Ambrosia artemisiifolia	8.42	55.587	Secondary range
Ambrosia artemisiifolia	8.458	48.975	Secondary range
Ambrosia artemisiifolia	8.483	59.407	Secondary range
Ambrosia artemisiifolia	8.494	55.938	Secondary range
Ambrosia artemisiifolia	8.498	47.221	Secondary range
Ambrosia artemisiifolia	8.53	49.33	Secondary range
Ambrosia artemisiifolia	8.622	58.373	Secondary range
Ambrosia artemisiifolia	8.625	52.125	Secondary range
Ambrosia artemisiifolia	8.662	50.498	Secondary range
Ambrosia artemisiifolia	8.677	57.044	Secondary range
Ambrosia artemisiifolia	8.708	48.675	Secondary range
Ambrosia artemisiifolia	8.712	50.106	Secondary range
Ambrosia artemisiifolia	8.729	52.851	Secondary range
Ambrosia artemisiifolia	8.786	55.346	Secondary range
Ambrosia artemisiifolia	8.791	53.175	Secondary range
Ambrosia artemisiifolia	8.871	44.955	Secondary range
Ambrosia artemisiifolia	8.875	48.275	Secondary range
Ambrosia artemisiifolia	8.876	56.622	Secondary range
Ambrosia artemisiifolia	8.934	45.696	Secondary range
Ambrosia artemisiifolia	8.944	55.067	Secondary range
Ambrosia artemisiifolia	8.955	44.409	Secondary range
Ambrosia artemisiifolia	9.041	54.525	Secondary range
Ambrosia artemisiifolia	9.06	49.084	Secondary range
Ambrosia artemisiifolia	9.083	52.556	Secondary range
Ambrosia artemisiifolia	9.125	51.875	Secondary range
Ambrosia artemisiifolia	9.208	54.175	Secondary range
Ambrosia artemisiifolia	9.208	52.975	Secondary range
Ambrosia artemisiifolia	9.208	50.175	Secondary range
Ambrosia artemisiifolia	9.208	48.475	Secondary range
Ambrosia artemisiifolia	9.208	48.825	Secondary range
Ambrosia artemisiifolia	9.21	49.72	Secondary range
Ambrosia artemisiifolia	9.313	56.199	Secondary range
Ambrosia artemisiifolia	9.344	51.365	Secondary range
Ambrosia artemisiifolia	9.368	56.936	Secondary range
Ambrosia artemisiifolia	9.381	44.708	Secondary range
Ambrosia artemisiifolia	9.482	59.948	Secondary range
Ambrosia artemisiifolia	9.512	56.585	Secondary range
Ambrosia artemisiifolia	9.541	53.875	Secondary range
Ambrosia artemisiifolia	9.541	50.725	Secondary range
Ambrosia artemisiifolia	9.541	47.925	Secondary range
Ambrosia artemisiifolia	9.541	47.575	Secondary range
Ambrosia artemisiifolia	9.604	55.201	Secondary range
Ambrosia artemisiifolia	9.62	49.87	Secondary range
Ambrosia artemisiifolia	9.708	53.025	Secondary range
Ambrosia artemisiifolia	9.708	55.784	Secondary range
Ambrosia artemisiifolia	9.714	45.403	Secondary range
Ambrosia artemisiifolia	9.733	52.371	Secondary range
Ambrosia artemisiifolia	9.75	51.856	Secondary range
Ambrosia artemisiifolia	9.767	44.194	Secondary range
Ambrosia artemisiifolia	9.791	49.025	Secondary range
Ambrosia artemisiifolia	9.875	51.525	Secondary range
Ambrosia artemisiifolia	9.93	50.12	Secondary range
Ambrosia artemisiifolia	9.944	53.583	Secondary range
Ambrosia artemisiifolia	9.958	52.725	Secondary range
Ambrosia artemisiifolia	9.958	56.232	Secondary range
Ambrosia artemisiifolia	9.987	57.337	Secondary range
Ambrosia artemisiifolia	10.029	57.04	Secondary range
Ambrosia artemisiifolia	10.04	47.57	Secondary range
Ambrosia artemisiifolia	10.041	54.375	Secondary range
Ambrosia artemisiifolia	10.042	50.825	Secondary range
Ambrosia artemisiifolia	10.053	59.042	Secondary range
Ambrosia artemisiifolia	10.053	45.04	Secondary range
Ambrosia artemisiifolia	10.2	49.51	Secondary range
Ambrosia artemisiifolia	10.207	50.424	Secondary range
Ambrosia artemisiifolia	10.21	49.87	Secondary range
Ambrosia artemisiifolia	10.224	55.96	Secondary range
Ambrosia artemisiifolia	10.27	48.51	Secondary range
Ambrosia artemisiifolia	10.274	59.685	Secondary range
Ambrosia artemisiifolia	10.285	43.883	Secondary range
Ambrosia artemisiifolia	10.292	55.106	Secondary range
Ambrosia artemisiifolia	10.31	48.21	Secondary range
Ambrosia artemisiifolia	10.34	60.224	Secondary range
Ambrosia artemisiifolia	10.341	47.26	Secondary range
Ambrosia artemisiifolia	10.37	47.82	Secondary range
Ambrosia artemisiifolia	10.397	53.249	Secondary range
Ambrosia artemisiifolia	10.43	61.051	Secondary range
Ambrosia artemisiifolia	10.43	52.398	Secondary range
Ambrosia artemisiifolia	10.458	53.625	Secondary range
Ambrosia artemisiifolia	10.477	45.126	Secondary range
Ambrosia artemisiifolia	10.54	57.439	Secondary range
Ambrosia artemisiifolia	10.541	55.462	Secondary range
Ambrosia artemisiifolia	10.542	54.175	Secondary range
Ambrosia artemisiifolia	10.542	51.225	Secondary range
Ambrosia artemisiifolia	10.62	49.27	Secondary range
Ambrosia artemisiifolia	10.621	56.252	Secondary range
Ambrosia artemisiifolia	10.625	52.925	Secondary range
Ambrosia artemisiifolia	10.708	59.442	Secondary range
Ambrosia artemisiifolia	10.708	52.075	Secondary range
Ambrosia artemisiifolia	10.708	50.625	Secondary range
Ambrosia artemisiifolia	10.712	59.928	Secondary range
Ambrosia artemisiifolia	10.847	53.94	Secondary range
Ambrosia artemisiifolia	10.87	48.97	Secondary range
Ambrosia artemisiifolia	10.87	50.12	Secondary range
Ambrosia artemisiifolia	10.94	48.69	Secondary range
Ambrosia artemisiifolia	10.941	43.722	Secondary range
Ambrosia artemisiifolia	10.958	53.375	Secondary range
Ambrosia artemisiifolia	10.958	51.025	Secondary range
Ambrosia artemisiifolia	10.96	48.22	Secondary range
Ambrosia artemisiifolia	10.995	57.244	Secondary range
Ambrosia artemisiifolia	11.039	51.431	Secondary range
Ambrosia artemisiifolia	11.04	49.82	Secondary range
Ambrosia artemisiifolia	11.04	49.42	Secondary range
Ambrosia artemisiifolia	11.075	45.285	Secondary range
Ambrosia artemisiifolia	11.09	52.683	Secondary range
Ambrosia artemisiifolia	11.153	59.641	Secondary range
Ambrosia artemisiifolia	11.19	60.758	Secondary range
Ambrosia artemisiifolia	11.21	47.82	Secondary range
Ambrosia artemisiifolia	11.29	47.42	Secondary range
Ambrosia artemisiifolia	11.458	53.025	Secondary range
Ambrosia artemisiifolia	11.458	53.425	Secondary range
Ambrosia artemisiifolia	11.458	50.625	Secondary range
Ambrosia artemisiifolia	11.459	48.62	Secondary range
Ambrosia artemisiifolia	11.509	51.036	Secondary range
Ambrosia artemisiifolia	11.54	48.174	Secondary range
Ambrosia artemisiifolia	11.564	55.867	Secondary range
Ambrosia artemisiifolia	11.62	49.02	Secondary range
Ambrosia artemisiifolia	11.62	49.37	Secondary range
Ambrosia artemisiifolia	11.62	45.293	Secondary range
Ambrosia artemisiifolia	11.633	58.357	Secondary range
Ambrosia artemisiifolia	11.652	43.512	Secondary range
Ambrosia artemisiifolia	11.655	57.687	Secondary range
Ambrosia artemisiifolia	11.664	60.935	Secondary range
Ambrosia artemisiifolia	11.669	51.733	Secondary range
Ambrosia artemisiifolia	11.708	53.875	Secondary range
Ambrosia artemisiifolia	11.708	52.175	Secondary range
Ambrosia artemisiifolia	11.71	50.07	Secondary range
Ambrosia artemisiifolia	11.747	55.245	Secondary range
Ambrosia artemisiifolia	11.798	55.575	Secondary range
Ambrosia artemisiifolia	11.839	47.918	Secondary range
Ambrosia artemisiifolia	11.92	48.75	Secondary range
Ambrosia artemisiifolia	11.98	51.482	Secondary range
Ambrosia artemisiifolia	12.084	60.137	Secondary range
Ambrosia artemisiifolia	12.093	57.934	Secondary range
Ambrosia artemisiifolia	12.12	49.67	Secondary range
Ambrosia artemisiifolia	12.125	52.425	Secondary range
Ambrosia artemisiifolia	12.125	50.875	Secondary range
Ambrosia artemisiifolia	12.125	51.825	Secondary range
Ambrosia artemisiifolia	12.14	50.21	Secondary range
Ambrosia artemisiifolia	12.164	57.458	Secondary range
Ambrosia artemisiifolia	12.208	54.225	Secondary range
Ambrosia artemisiifolia	12.219	59.199	Secondary range
Ambrosia artemisiifolia	12.259	46.167	Secondary range
Ambrosia artemisiifolia	12.29	48.97	Secondary range
Ambrosia artemisiifolia	12.292	53.475	Secondary range
Ambrosia artemisiifolia	12.292	50.575	Secondary range
Ambrosia artemisiifolia	12.3	47.2	Secondary range
Ambrosia artemisiifolia	12.321	58.916	Secondary range
Ambrosia artemisiifolia	12.349	55.947	Secondary range
Ambrosia artemisiifolia	12.372	58.465	Secondary range
Ambrosia artemisiifolia	12.458	52.125	Secondary range
Ambrosia artemisiifolia	12.458	51.275	Secondary range
Ambrosia artemisiifolia	12.46	47.77	Secondary range
Ambrosia artemisiifolia	12.53	48.59	Secondary range
Ambrosia artemisiifolia	12.542	53.975	Secondary range
Ambrosia artemisiifolia	12.57	48.26	Secondary range
Ambrosia artemisiifolia	12.574	55.686	Secondary range
Ambrosia artemisiifolia	12.647	43.845	Secondary range
Ambrosia artemisiifolia	12.672	42.992	Secondary range
Ambrosia artemisiifolia	12.7	41.681	Secondary range
Ambrosia artemisiifolia	12.706	51.76	Secondary range
Ambrosia artemisiifolia	12.725	57.5	Secondary range
Ambrosia artemisiifolia	12.773	56.748	Secondary range
Ambrosia artemisiifolia	12.812	46.826	Secondary range
Ambrosia artemisiifolia	12.84	48.91	Secondary range
Ambrosia artemisiifolia	12.875	53.725	Secondary range
Ambrosia artemisiifolia	12.875	52.825	Secondary range
Ambrosia artemisiifolia	12.875	51.425	Secondary range
Ambrosia artemisiifolia	12.931	56.13	Secondary range
Ambrosia artemisiifolia	12.962	46.176	Secondary range
Ambrosia artemisiifolia	12.995	52.406	Secondary range
Ambrosia artemisiifolia	13.04	48.62	Secondary range
Ambrosia artemisiifolia	13.042	54.325	Secondary range
Ambrosia artemisiifolia	13.054	45.636	Secondary range
Ambrosia artemisiifolia	13.081	56.52	Secondary range
Ambrosia artemisiifolia	13.1	47.9	Secondary range
Ambrosia artemisiifolia	13.107	59.862	Secondary range
Ambrosia artemisiifolia	13.125	50.825	Secondary range
Ambrosia artemisiifolia	13.2	47.3	Secondary range
Ambrosia artemisiifolia	13.207	55.702	Secondary range
Ambrosia artemisiifolia	13.208	53.325	Secondary range
Ambrosia artemisiifolia	13.21	48.27	Secondary range
Ambrosia artemisiifolia	13.213	58.488	Secondary range
Ambrosia artemisiifolia	13.234	57.852	Secondary range
Ambrosia artemisiifolia	13.375	52.625	Secondary range
Ambrosia artemisiifolia	13.375	54.075	Secondary range
Ambrosia artemisiifolia	13.429	45.828	Secondary range
Ambrosia artemisiifolia	13.458	51.575	Secondary range
Ambrosia artemisiifolia	13.52	56.882	Secondary range
Ambrosia artemisiifolia	13.533	57.602	Secondary range
Ambrosia artemisiifolia	13.54	48.57	Secondary range
Ambrosia artemisiifolia	13.542	46.275	Secondary range
Ambrosia artemisiifolia	13.584	59.4	Secondary range
Ambrosia artemisiifolia	13.588	47.719	Secondary range
Ambrosia artemisiifolia	13.691	56.024	Secondary range
Ambrosia artemisiifolia	13.699	60.69	Secondary range
Ambrosia artemisiifolia	13.708	51.925	Secondary range
Ambrosia artemisiifolia	13.735	56.548	Secondary range
Ambrosia artemisiifolia	13.792	52.875	Secondary range
Ambrosia artemisiifolia	13.792	52.325	Secondary range
Ambrosia artemisiifolia	13.796	51.062	Secondary range
Ambrosia artemisiifolia	13.835	58.201	Secondary range
Ambrosia artemisiifolia	13.974	45.594	Secondary range
Ambrosia artemisiifolia	13.994	57.916	Secondary range
Ambrosia artemisiifolia	14	48.1	Secondary range
Ambrosia artemisiifolia	14.045	58.946	Secondary range
Ambrosia artemisiifolia	14.052	57.175	Secondary range
Ambrosia artemisiifolia	14.079	46.1	Secondary range
Ambrosia artemisiifolia	14.124	45.08	Secondary range
Ambrosia artemisiifolia	14.13	55.613	Secondary range
Ambrosia artemisiifolia	14.144	56.254	Secondary range
Ambrosia artemisiifolia	14.208	51.525	Secondary range
Ambrosia artemisiifolia	14.238	58.656	Secondary range
Ambrosia artemisiifolia	14.292	53.675	Secondary range
Ambrosia artemisiifolia	14.412	45.8	Secondary range
Ambrosia artemisiifolia	14.446	48.208	Secondary range
Ambrosia artemisiifolia	14.458	51.025	Secondary range
Ambrosia artemisiifolia	14.464	52.188	Secondary range
Ambrosia artemisiifolia	14.476	56.9	Secondary range
Ambrosia artemisiifolia	14.514	59.345	Secondary range
Ambrosia artemisiifolia	14.539	63.354	Secondary range
Ambrosia artemisiifolia	14.542	47.575	Secondary range
Ambrosia artemisiifolia	14.573	67.008	Secondary range
Ambrosia artemisiifolia	14.621	56.374	Secondary range
Ambrosia artemisiifolia	14.625	51.725	Secondary range
Ambrosia artemisiifolia	14.634	56.066	Secondary range
Ambrosia artemisiifolia	14.657	61.094	Secondary range
Ambrosia artemisiifolia	14.715	57.663	Secondary range
Ambrosia artemisiifolia	14.792	51.325	Secondary range
Ambrosia artemisiifolia	14.792	47.175	Secondary range
Ambrosia artemisiifolia	14.834	55.157	Secondary range
Ambrosia artemisiifolia	14.989	58.054	Secondary range
Ambrosia artemisiifolia	15.018	59.558	Secondary range
Ambrosia artemisiifolia	15.025	60.5	Secondary range
Ambrosia artemisiifolia	15.041	58.518	Secondary range
Ambrosia artemisiifolia	15.116	48.159	Secondary range
Ambrosia artemisiifolia	15.122	44.522	Secondary range
Ambrosia artemisiifolia	15.186	50.099	Secondary range
Ambrosia artemisiifolia	15.191	37.755	Secondary range
Ambrosia artemisiifolia	15.196	59.238	Secondary range
Ambrosia artemisiifolia	15.373	47.123	Secondary range
Ambrosia artemisiifolia	15.496	62.766	Secondary range
Ambrosia artemisiifolia	15.501	45.427	Secondary range
Ambrosia artemisiifolia	15.579	45	Secondary range
Ambrosia artemisiifolia	15.592	57.313	Secondary range
Ambrosia artemisiifolia	15.605	56.242	Secondary range
Ambrosia artemisiifolia	15.655	60.612	Secondary range
Ambrosia artemisiifolia	15.667	58.436	Secondary range
Ambrosia artemisiifolia	15.765	60.019	Secondary range
Ambrosia artemisiifolia	15.844	57.694	Secondary range
Ambrosia artemisiifolia	16.006	59.501	Secondary range
Ambrosia artemisiifolia	16.007	61.347	Secondary range
Ambrosia artemisiifolia	16.057	62.491	Secondary range
Ambrosia artemisiifolia	16.121	58.596	Secondary range
Ambrosia artemisiifolia	16.124	46.627	Secondary range
Ambrosia artemisiifolia	16.176	63.178	Secondary range
Ambrosia artemisiifolia	16.283	47.999	Secondary range
Ambrosia artemisiifolia	16.294	58.957	Secondary range
Ambrosia artemisiifolia	16.424	57.267	Secondary range
Ambrosia artemisiifolia	16.463	49.23	Secondary range
Ambrosia artemisiifolia	16.467	60.484	Secondary range
Ambrosia artemisiifolia	16.5	47.583	Secondary range
Ambrosia artemisiifolia	16.516	56.629	Secondary range
Ambrosia artemisiifolia	16.535	59.621	Secondary range
Ambrosia artemisiifolia	16.549	48.426	Secondary range
Ambrosia artemisiifolia	16.568	61.844	Secondary range
Ambrosia artemisiifolia	16.665	43.749	Secondary range
Ambrosia artemisiifolia	16.688	60.891	Secondary range
Ambrosia artemisiifolia	16.792	60.174	Secondary range
Ambrosia artemisiifolia	16.833	46.75	Secondary range
Ambrosia artemisiifolia	16.875	47.832	Secondary range
Ambrosia artemisiifolia	16.882	57.032	Secondary range
Ambrosia artemisiifolia	16.981	59.28	Secondary range
Ambrosia artemisiifolia	17.031	61.29	Secondary range
Ambrosia artemisiifolia	17.101	58.686	Secondary range
Ambrosia artemisiifolia	17.132	59.665	Secondary range
Ambrosia artemisiifolia	17.238	48.467	Secondary range
Ambrosia artemisiifolia	17.362	62.291	Secondary range
Ambrosia artemisiifolia	17.446	60.579	Secondary range
Ambrosia artemisiifolia	17.588	60.238	Secondary range
Ambrosia artemisiifolia	17.617	47.633	Secondary range
Ambrosia artemisiifolia	17.662	59.814	Secondary range
Ambrosia artemisiifolia	17.741	47.189	Secondary range
Ambrosia artemisiifolia	17.821	46.33	Secondary range
Ambrosia artemisiifolia	17.848	66.122	Secondary range
Ambrosia artemisiifolia	17.853	46.921	Secondary range
Ambrosia artemisiifolia	18.126	60.289	Secondary range
Ambrosia artemisiifolia	18.304	57.606	Secondary range
Ambrosia artemisiifolia	18.539	48.639	Secondary range
Ambrosia artemisiifolia	18.567	54.442	Secondary range
Ambrosia artemisiifolia	18.709	63.294	Secondary range
Ambrosia artemisiifolia	18.809	59.863	Secondary range
Ambrosia artemisiifolia	19.034	48.313	Secondary range
Ambrosia artemisiifolia	19.143	47.589	Secondary range
Ambrosia artemisiifolia	19.183	44.802	Secondary range
Ambrosia artemisiifolia	19.93	44.25	Secondary range
Ambrosia artemisiifolia	20.009	50.028	Secondary range
Ambrosia artemisiifolia	20.245	46.289	Secondary range
Ambrosia artemisiifolia	20.281	63.838	Secondary range
Ambrosia artemisiifolia	20.373	44.86	Secondary range
Ambrosia artemisiifolia	21.007	64.743	Secondary range
Ambrosia artemisiifolia	21.055	64.274	Secondary range
Ambrosia artemisiifolia	21.254	48.531	Secondary range
Ambrosia artemisiifolia	21.369	60.557	Secondary range
Ambrosia artemisiifolia	21.475	65.416	Secondary range
Ambrosia artemisiifolia	21.557	63.043	Secondary range
Ambrosia artemisiifolia	21.687	65.825	Secondary range
Ambrosia artemisiifolia	22.266	60.488	Secondary range
Ambrosia artemisiifolia	22.413	44.88	Secondary range
Ambrosia artemisiifolia	22.575	48.166	Secondary range
Ambrosia artemisiifolia	23.368	63.681	Secondary range
Ambrosia artemisiifolia	23.418	60.767	Secondary range
Ambrosia artemisiifolia	23.528	60.489	Secondary range
Ambrosia artemisiifolia	23.675	70.662	Secondary range
Ambrosia artemisiifolia	23.771	60.116	Secondary range
Ambrosia artemisiifolia	23.799	52.845	Secondary range
Ambrosia artemisiifolia	23.8	51.167	Secondary range
Ambrosia artemisiifolia	23.829	53.678	Secondary range
Ambrosia artemisiifolia	23.889	63.908	Secondary range
Ambrosia artemisiifolia	23.946	62.823	Secondary range
Ambrosia artemisiifolia	24.088	61.456	Secondary range
Ambrosia artemisiifolia	24.225	58.712	Secondary range
Ambrosia artemisiifolia	24.356	64.366	Secondary range
Ambrosia artemisiifolia	24.434	60.346	Secondary range
Ambrosia artemisiifolia	24.473	60.995	Secondary range
Ambrosia artemisiifolia	24.503	64.688	Secondary range
Ambrosia artemisiifolia	24.569	60.726	Secondary range
Ambrosia artemisiifolia	24.615	62.306	Secondary range
Ambrosia artemisiifolia	24.708	59.422	Secondary range
Ambrosia artemisiifolia	25.045	60.419	Secondary range
Ambrosia artemisiifolia	25.245	58.941	Secondary range
Ambrosia artemisiifolia	25.396	65.077	Secondary range
Ambrosia artemisiifolia	25.404	61.434	Secondary range
Ambrosia artemisiifolia	25.562	61.164	Secondary range
Ambrosia artemisiifolia	25.625	60.875	Secondary range
Ambrosia artemisiifolia	25.638	60.359	Secondary range
Ambrosia artemisiifolia	25.668	63.361	Secondary range
Ambrosia artemisiifolia	25.81	62.255	Secondary range
Ambrosia artemisiifolia	25.89	64.853	Secondary range
Ambrosia artemisiifolia	26.01	61.516	Secondary range
Ambrosia artemisiifolia	26.188	44.416	Secondary range
Ambrosia artemisiifolia	26.249	61.094	Secondary range
Ambrosia artemisiifolia	26.554	60.724	Secondary range
Ambrosia artemisiifolia	26.583	63.645	Secondary range
Ambrosia artemisiifolia	26.704	58.379	Secondary range
Ambrosia artemisiifolia	26.825	58.728	Secondary range
Ambrosia artemisiifolia	26.933	60.469	Secondary range
Ambrosia artemisiifolia	26.945	58.084	Secondary range
Ambrosia artemisiifolia	26.99	62.25	Secondary range
Ambrosia artemisiifolia	27.091	61.622	Secondary range
Ambrosia artemisiifolia	27.143	62.731	Secondary range
Ambrosia artemisiifolia	27.184	45.686	Secondary range
Ambrosia artemisiifolia	27.427	68.712	Secondary range
Ambrosia artemisiifolia	27.523	46.843	Secondary range
Ambrosia artemisiifolia	27.6	47.167	Secondary range
Ambrosia artemisiifolia	27.696	60.56	Secondary range
Ambrosia artemisiifolia	27.927	47.761	Secondary range
Ambrosia artemisiifolia	28.19	61.03	Secondary range
Ambrosia artemisiifolia	28.312	62.86	Secondary range
Ambrosia artemisiifolia	28.34	63.286	Secondary range
Ambrosia artemisiifolia	28.762	61.162	Secondary range
Ambrosia artemisiifolia	29.726	62.603	Secondary range
Ambrosia artemisiifolia	30.656	50.388	Secondary range
Ambrosia artemisiifolia	30.831	50.125	Secondary range
Ambrosia artemisiifolia	31.322	62.665	Secondary range
Ambrosia artemisiifolia	31.995	46.975	Secondary range
Ambrosia artemisiifolia	32.061	49.444	Secondary range
Ambrosia artemisiifolia	32.661	66.699	Secondary range
Ambrosia artemisiifolia	33.489	52.384	Secondary range
Ambrosia artemisiifolia	33.617	44.589	Secondary range
Ambrosia artemisiifolia	34.081	44.962	Secondary range
Ambrosia artemisiifolia	34.376	54.065	Secondary range
Ambrosia artemisiifolia	34.839	44.832	Secondary range
Ambrosia artemisiifolia	35.233	53.25	Secondary range
Ambrosia artemisiifolia	35.759	54.037	Secondary range
Ambrosia artemisiifolia	35.855	56.851	Secondary range
Ambrosia artemisiifolia	36.258	54.509	Secondary range
Ambrosia artemisiifolia	36.481	55.008	Secondary range
Ambrosia artemisiifolia	36.89	46.826	Secondary range
Ambrosia artemisiifolia	37.226	44.998	Secondary range
Ambrosia artemisiifolia	37.543	47.097	Secondary range
Ambrosia artemisiifolia	37.679	54.479	Secondary range
Ambrosia artemisiifolia	37.783	45.024	Secondary range
Ambrosia artemisiifolia	37.783	55.684	Secondary range
Ambrosia artemisiifolia	37.83	57.234	Secondary range
Ambrosia artemisiifolia	38.049	50.279	Secondary range
Ambrosia artemisiifolia	38.58	56.21	Secondary range
Ambrosia artemisiifolia	38.805	55.086	Secondary range
Ambrosia artemisiifolia	39.08	55.88	Secondary range
Ambrosia artemisiifolia	39.319	48.567	Secondary range
Ambrosia artemisiifolia	39.334	43.908	Secondary range
Ambrosia artemisiifolia	39.42	56.21	Secondary range
Ambrosia artemisiifolia	39.437	47.163	Secondary range
Ambrosia artemisiifolia	39.447	39.447	Secondary range
Ambrosia artemisiifolia	39.927	49.771	Secondary range
Ambrosia artemisiifolia	39.939	43.408	Secondary range
Ambrosia artemisiifolia	40.08	56.13	Secondary range
Ambrosia artemisiifolia	40.237	53.405	Secondary range
Ambrosia artemisiifolia	40.42	56.46	Secondary range
Ambrosia artemisiifolia	40.565	56.857	Secondary range
Ambrosia artemisiifolia	40.58	55.63	Secondary range
Ambrosia artemisiifolia	40.67	55.21	Secondary range
Ambrosia artemisiifolia	41.075	42.975	Secondary range
Ambrosia artemisiifolia	41.08	55.96	Secondary range
Ambrosia artemisiifolia	41.088	57.182	Secondary range
Ambrosia artemisiifolia	41.25	56.29	Secondary range
Ambrosia artemisiifolia	41.335	49.783	Secondary range
Ambrosia artemisiifolia	41.58	55.13	Secondary range
Ambrosia artemisiifolia	41.58	55.54	Secondary range
Ambrosia artemisiifolia	41.637	41.645	Secondary range
Ambrosia artemisiifolia	41.75	55.88	Secondary range
Ambrosia artemisiifolia	41.807	46.595	Secondary range
Ambrosia artemisiifolia	41.821	43.454	Secondary range
Ambrosia artemisiifolia	41.92	56.29	Secondary range
Ambrosia artemisiifolia	42.032	42.763	Secondary range
Ambrosia artemisiifolia	42.127	43.999	Secondary range
Ambrosia artemisiifolia	42.75	56.21	Secondary range
Ambrosia artemisiifolia	43.408	42.306	Secondary range
Ambrosia artemisiifolia	45.12	54.099	Secondary range
Ambrosia artemisiifolia	45.484	41.909	Secondary range
Ambrosia artemisiifolia	48.392	54.146	Secondary range
Ambrosia artemisiifolia	48.582	52.685	Secondary range
Ambrosia artemisiifolia	49.323	53.73	Secondary range
Ambrosia artemisiifolia	49.605	52.955	Secondary range
Ambrosia artemisiifolia	50.329	53.087	Secondary range
Ambrosia artemisiifolia	56.182	58.004	Secondary range
Ophraella communa	-117.206	32.907	Primary range
Ophraella communa	-116.776	33.024	Primary range
Ophraella communa	-99.261	29.756	Primary range
Ophraella communa	-99.111	28.542	Primary range
Ophraella communa	-98.288	32.164	Primary range
Ophraella communa	-97.766	30.454	Primary range
Ophraella communa	-97.495	32.863	Primary range
Ophraella communa	-97.479	26.103	Primary range
Ophraella communa	-97.293	30.07	Primary range
Ophraella communa	-97.198	27.951	Primary range
Ophraella communa	-97.146	32.68	Primary range
Ophraella communa	-97.045	33.411	Primary range
Ophraella communa	-96.971	28.796	Primary range
Ophraella communa	-96.693	34.721	Primary range
Ophraella communa	-96.617	32.89	Primary range
Ophraella communa	-95.893	36.221	Primary range
Ophraella communa	-95.549	30.714	Primary range
Ophraella communa	-94.343	39.007	Primary range
Ophraella communa	-93.57	41.684	Primary range
Ophraella communa	-93.564	41.337	Primary range
Ophraella communa	-89.975	38.819	Primary range
Ophraella communa	-88.28	41.846	Primary range
Ophraella communa	-87.071	41.51	Primary range
Ophraella communa	-86.894	40.389	Primary range
Ophraella communa	-86.775	36.161	Primary range
Ophraella communa	-84.67	34.06	Primary range
Ophraella communa	-84.501	39.155	Primary range
Ophraella communa	-83.65	40.832	Primary range
Ophraella communa	-82.861	37.119	Primary range
Ophraella communa	-81.633	33.55	Primary range
Ophraella communa	-81.5	38.19	Primary range
Ophraella communa	-81.495	41.466	Primary range
Ophraella communa	-81	34.3	Primary range
Ophraella communa	-80.83	35.8	Primary range
Ophraella communa	-80.45	41.269	Primary range
Ophraella communa	-80.051	41.732	Primary range
Ophraella communa	-79.981	40.469	Primary range
Ophraella communa	-79.8	37.42	Primary range
Ophraella communa	-79.783	36.381	Primary range
Ophraella communa	-79.39	40.11	Primary range
Ophraella communa	-78.964	35.969	Primary range
Ophraella communa	-78.829	35.05	Primary range
Ophraella communa	-78.1	36.398	Primary range
Ophraella communa	-77.822	38.744	Primary range
Ophraella communa	-77.59	37.63	Primary range
Ophraella communa	-77.372	35.591	Primary range
Ophraella communa	-77.357	38.977	Primary range
Ophraella communa	-77.001	38.916	Primary range
Ophraella communa	-76.702	36.442	Primary range
Ophraella communa	-75.942	39.562	Primary range
Ophraella communa	-75.705	40.919	Primary range
Ophraella communa	-75.515	38.809	Primary range
Ophraella communa	-75.401	39.185	Primary range
Ophraella communa	-74.961	39.802	Primary range
Ophraella communa	-74.704	40.283	Primary range
Ophraella communa	-74.074	40.959	Primary range
Ophraella communa	-73.744	41.428	Primary range
Ophraella communa	-72.638	44.604	Primary range
Ophraella communa	-72.592	42.584	Primary range
Ophraella communa	-71.94	42.312	Primary range
Ophraella communa	-71.723	42.912	Primary range
Ophraella communa	-71.618	41.401	Primary range
Ophraella communa	-71.397	42.479	Primary range
Ophraella communa	-71.087	41.749	Primary range
Ophraella communa	-71.054	42.339	Primary range
Ophraella communa	-69.152	44.384	Primary range
Ophraella communa	7.766	45.082	Secondary range
Ophraella communa	8.284	45.177	Secondary range
Ophraella communa	9.03	45.568	Secondary range
Ophraella communa	9.525	45.778	Secondary range
Ophraella communa	9.761	45.276	Secondary range
Ophraella communa	10.54	45.116	Secondary range
Ophraella communa	11.939	45.399	Secondary range
Ophraella communa	12.85	45.584	Secondary range
